# Supplementary material for: Unconventional CD8+ T cell surveillance of cytomegalovirus via Qa-1/HLA-E–restricted epitope recognition
Source: Sci Adv. 2025 Dec 19;11(51):eaea8707. doi: 10.1126/sciadv.aea8707 (PMC12716397; doi:10.1126/sciadv.aea8707)
Supplement: Supplementary file 2 — Files S1 to S15 [file sciadv.aea8707_files_s1_to_s15.zip]

Archive with 4 entries (4 files):
- aea8707_file_s1.xlsx
- aea8707_file_s2.xlsx
- aea8707_files_s3_to_s8.zip
- aea8707_files_s9_to_s15.zip
