# Supplementary material for: Unconventional CD8+ T cell surveillance of cytomegalovirus via Qa-1/HLA-E–restricted epitope recognition
Source: Sci Adv. 2025 Dec 19;11(51):eaea8707. doi: 10.1126/sciadv.aea8707 (PMC12716397; doi:10.1126/sciadv.aea8707)
Supplement: Supplementary file 2 — Files S1 to S15 [file sciadv.aea8707_files_s1_to_s15.zip › aea8707_file_s1.xlsx]

## Sheet: Fig 1C
	labeled	DMSO	M45	Qdm	FL9	M-SL9	m09	m10 (S)	M32	m05	m03	m07	m59 (RT)	m09	M116	m29.1	m10 (V)	M75	m19	M87	M25 (T)	m14	M25 (M)	m139 (R)	M53	m159	M72	m59 (Q)	m59 (RL)	m107	m29 (T)	m153	m119.2	M50	m29 (A)	M70	m139 (Q)
	78.5	70	67.9	37.7	35.7	36.5									69.2	69.7		50.6
	71.6	71.5	65.5	32	37.4	34			72.6									35.1		71.7	59.6	74.4	76.7	59.4	49	38.7	63	55.8	44.1	66	70.4	72.3	74.7	68.5	73.8	69.8	35.4
SF1	71.2333	69.2	68	34.3	34.3	35.8			68.9									38.9		68.4	62	70.7	71.3	59.7	44.2	30.9	54.2	56.5	43.8	62.9	69.3	67.8	68.1	59.3	66.9	67.9	42.1
	71.6	69.4	69.3	26.8	28.3	28.3																			45.1	29.4			44.5								41
	71.2333	69.2	67.7	42.6	43.8	45.5									67.5	69				67.3	65.9	68.2	67.7	61.4
	70.5	68.9	67.6	27.2	26.1	28.1	67.9	69		65.9	69.2	69	54.7	67.6			68.8		69.3
	66.6	68.2	67.4	27.4	28.2	33.2	67.3	67.8		68.6	68.1	70.4	69.9	70.4	69.9	68.9	68.8		64.8
Fig 1B	68.6	69.2	68.9	24.8	25.3	26.7	70.4	68.7	68.5	68.3	69.7	69.2	68.6	68.3			68.2		68.3								59.4	50.5		68.3	68.7	68.3	67.9	58.6	66.7	64.5
	Noramlized Values:
		DMSO	M45	Qdm	FL9	M-SL9	m09	m10 (S)	M32	m05	m03	m07	m59 (RT)	m09	M116	m29.1	m10 (V)	M75	m19	M87	M25 (T)	m14	M25 (M)	m139 (R)	M53	m159	M72	m59 (Q)	m59 (RL)	m107	m29 (T)	m153	m119.2	M50	m29 (A)	M70	m139 (Q)
		89.172	86.4968	48.0255	45.4777	46.4968									88.1529	88.7898		64.4586
		99.8603	91.4804	44.6927	52.2346	47.486			101.397									49.0223		100.14	83.2402	103.911	107.123	82.9609	68.4358	54.0503	87.9888	77.933	61.5922	92.1788	98.324	100.978	104.33	95.6704	103.073	97.486	49.4413
		97.1455	95.4609	48.1516	48.1516	50.2574			96.7244									54.6093		96.0225	87.0379	99.2513	100.094	83.8091	62.0496	43.3786	76.088	79.3168	61.4881	88.3014	97.2859	95.1802	95.6013	83.2475	93.9167	95.3205	59.1015
		96.9274	96.7877	37.4302	39.5251	39.5251																			62.9888	41.0615			62.1508								57.2626
		97.1455	95.0398	59.8035	61.4881	63.8746									94.759	96.8648				94.4782	92.5129	95.7417	95.0398	86.1956
		97.7305	95.8865	38.5816	37.0213	39.8582	96.3121	97.8723		93.4752	98.156	97.8723	77.5887	95.8865			97.5887		98.2979
		102.402	101.201	41.1411	42.3423	49.8498	101.051	101.802		103.003	102.252	105.706	104.955	105.706	104.955	103.453	103.303		97.2973
		100.875	100.437	36.1516	36.8805	38.9213	102.624	100.146	99.8542	99.5627	101.603	100.875	100	99.5627			99.4169		99.5627								86.5889	73.6152		99.5627	100.146	99.5627	98.9796	85.4227	97.2303	94.0233

## Sheet: Fig 2A
		KbDb-/-									KbDbQa-1-/-
		KbDb 1	KbDb 2	KbDb 1	KbDb 2	KbDb 1	KbDb 1	KbDb 2	KbDb 3		TKO 1	TKO 2	TKO 1	TKO 2	TKO 1	TKO 2	TKO 3	TKO 1	TKO 2
	0.1% DMSO	1.93	1.41	1.91	1.93	3.09	1.89	3.95	1.37		2.17	0	2.48	1.55	1.39	2.15	2.47	0.98	1.03
	M45	2.99	2.5	1.79	4.18	2.28	1.92	2.95	1.31		2.01	0	2.63	1.39	0	0.73	1.13	1.18	1.47
	FL9	3.59	2.43	3.58	4.07	1.21	0.97	0	1		3.09	0.84	2.99	1.18	0.82	1.03	1.64	1.18	0.95
	M-SL9	3.5	1.99	2.37	2.26	1.01	1.25	3.13	0.94		1.21	1.85	2.59	1.01	0.59	1.24	1.2	1.55	1.19
	M53	1.49	3.73	1.66	2.26	1.72	1.59	2.91	1.17		1.16	1.32	1.9	3.03	0.68	0.73	1.06	1.39	1.05
	m59	5	1.9	3.21	4.74	1.66	1.89	3.29	1.25		1.85	0.47	0.98	2.19	0.99	0.66	1.9	1.1	0.65
	M75					1.26	1.4	2.55	1.08						0	0.63	1.47	1.26	0.9
	m139	5.47	2.75	4.69	3.09	0.94	1.56	2.73	1.15		1.14	1.95	1.36	2.24	0.64	0.39	1.26	2.01	1.26
	m159	5.46	5.86	2.27	0.61	1.68	1.44	3.46	1.24		2	1.84	1.99	2.65	0	0.54	1.65	1.27	0.64
	0.2% DMSO			0.75	3.43	2.57	1.98	4.33	2.13				1.4	1.52	0.74	1.27	2.26	1.7	1.51
	MCMV peptides	5.6	4.15	12.5	12	1.15	1.49	2.91	1.36		2.63	1.23	3.65	0	0.87	1.04	1.51	1.47	1.6
	CD3/CD28	15.1	11.3	7.06	17.7	7.83	8.81	15.9	17.2		9.15	8.49	10.7	8.54	7.01	10.3	11.8	10.9	0
		*red samples were excluded due to too few cells, and the same samples was excluded for all panels of Fig 2

## Sheet: Fig 2B
		KbDb-/-								KbDbQa-1-/-
		KbDb 1	KbDb 2	KbDb 1	KbDb 2	KbDb 1	KbDb 2	KbDb 3		TKO 1	TKO 2	TKO 3	TKO 1	TKO 2	TKO 1	TKO 2
	0.1% DMSO	2.42	1.41	0.79	5.56	1.73	2.3	1.75		0.54	2.13	0.36	4.13	0.78	2.23	1.31
	M45	2.99	3.5	1.9	5.7	1.88	1.92	2.11		3.02	1.52	1.29	3.29	1.39	1.77	1.16
	FL9	4.04	2.91	3	4.44	2.64	0	2.59		4.12	2.09	0.69	7.46	2.35	4.59	3.59
	M-SL9	2	5.18	1.93	4.53	2.68	2.45	2.4		0	3.7	0.69	4.31	4.04	3.23	3.15
	M53	2.49	3.73	1.57	6.78	2.45	2.31	2.68		0	1.75	0.7	1.9	0	2.41	2.44
	M59	3.64	2.38	3.01	7.37	1.81	2.85	2.48		1.23	0.93	1.72	1.96	1.46	2.66	2.69
	M75					2.28	2.55	3.2							2.58	2.43
	m139	3.12	1.83	3.41	4.51	1.9	2.38	2.43		4	0.78	1.29	2.71	4.48	3.22	2.74
	M159	6.56	4.5	2.84	1.63	1.99	2.46	2.48		4.67	2.76	0.75	2.99	1.77	3.27	1.45
	0.2% DMSO			1.93	4.93	2.57	2.52	2.33					3.51	3.03	2.5	1.47
	MCMV peptides	4	1.38	6.43	5.77	2.93	2.79	2.72		2.63	2.05	1.37	4.38	4.55	4.42	4.23
	CD3/CD28	13.8	17.2	15.7	20.8	9.57	17.3	22.4		9.86	15.1	14.7	20.4	17.1	11.5	0
		*red samples were excluded due to too few cells, and the same samples was excluded for all panels of Fig 2

## Sheet: Fig 2C
		KbDb-/-							KbDbQa-1-/-
		KbDb 1	KbDb 2	KbDb 1	KbDb 2	KbDb 1	KbDb 2		TKO 1	TKO 2	TKO 3	TKO 1	TKO 2	TKO 1	TKO 2
	0.1% DMSO	3.86	1.41	0.9	1.93	2.9	1.22		1.09	0.43	0.36	1.65	0.78	0.56	1.12
	M45	4.27	0.5	1.43	4.18	5.63	1.99		1.51	0.38	0	1.97	2.78	3.49	4.69
	FL9	4.93	0.97	2.08	2.59	4.52	2.32		0.52	1.26	1.04	1.49	0	3.5	3.16
	M-SL9	3	0.4	2.46	6.04	5.15	1.57		1.82	0	0.34	3.45	0	2.79	3.69
	M53	2.99	0.62	3.94	3.39	4.11	1.38		4.07	0.44	1.05	5.7	0	1.58	3.93
	M59	5.45	0.48	7.82	5.26	3.98	1.21		0.62	0	0.34	2.94	4.38	1.58	2.62
	M75					3.75	1.23							2.7	3.01
	M139	5.86	1.38	8.74	6.41	3.04	1.65		2.86	1.17	0.32	2.98	1.49	2.51	2.74
	M159	4.37	1.8	8.52	5.31	4.97	1.39		0	0	0.75	1.99	1.77	2.19	3.6
	0.2% DMSO			2.57	2.36	2.37	0.39					0.35	2.27	0.79	0.25
	MCMV peptides	2	2.3	13.6	12.5	3.39	0.57		3.95	0.41	0	2.19	0	1.7	2.74
	CD3/CD28	3.14	1.08	2.65	3.08	2.66	0.95		4.23	2.36	2.16	1.94	2.44	3.56	2.21
		*red samples were excluded due to too few cells, and the same samples was excluded for all panels of Fig 2

## Sheet: Fig 2D
		TNF-a+ IFN-y+ IL-2+				TNF-a+ IFN-y+ IL-2-				TNF-a+ IFN-y- IL-2+				TNF-a- IFN-y+ IL-2+
		KbDb #1	KbDb #2	TKO #3	TKO #4	KbDb #1	KbDb #2	TKO #3	TKO #4	KbDb #1	KbDb #2	TKO #3	TKO #4	KbDb #1	KbDb #2	TKO #3	TKO #4
	0.1% DMSO	0	0.68	0	0	0.082	0.51	0.56	0	0.082	0	0	0	0	0.34	0	0
	M45	0	0	0	0	0	1.6	0	0	0.085	0	0	0	0.085	0	0	0.46
	FL9	0	0	0	0	0.42	1.03	0	0	0.42	0	0	0	0	0.26	0	0
	M-SL9	0	0	0	0	0.2	0.49	1.18	0.63	0.53	0.25	0	0	0.26	0.49	0	0
	M53	0	0	0	0	0.19	0.38	0.45	0	0.19	0	0.45	0	0.5	0.38	0.9	0
	M59	0	0	0	0	0.14	2.83	0.37	0.45	0.14	0.35	0	0	0.29	0.71	0	0
	M139	1.12	1.27	0	0	0.8	1.11	0.2	1.36	1.28	0.32	0	0	1.12	0.79	0	0
	M159	0	0	0.85	0	0	0.13	0.68	0	0.62	0	0	0.47	0.83	0.13	0.34	0
	0.2% DMSO	0.294	0	0	0	0.074	0.89	0.25	0.47	0	0.3	0	0	0.22	0.45	0	0
	MCMV peptides	1.37	0	0	0	1.1	0.33	1.09	0	1.92	2.3	1.09	0	1.37	1.64	0	0
	CD3/CD28	7.23	12.13	10.49	0	6.94	11.9		6.3	0.58	1.61	1.1	0	0.77	2.29	1.66	0

## Sheet: Fig 3A
	% m59 tet+ CD8+ T cells						% m139 tet+ CD8+ T cells						% m59 + m139 tet+ CD8+ T cells
	naive	D7	D14	LT	LT + D4		naive	D7	D14	LT	LT + D4		naive	D7	D14	LT	LT + D4
	0	3.42	1.68	1.95	2.81		2.86	3.23	3.05	2.25	6.26		3.93	10.9	3	3.9	5.48
	0.75	4.33	4.34	2.06	7.39		2.3	6.24	3.49	1.65	4.12		3.63	15.5	4.1	1.55	3.31
	2.03	5.38	1.72	3.64	3.98		2.17	8.77	0.67	0.97	3.42		1.86	9.19	1.54	4.04	7.3
	1.42	6.32	1.76		2.12		2.31	12.6	0.92		2.18		3.19	12.3	2.43
	1.78	1.48	1.1		4.07		1.75	4.49	0.91		2.51		1.94	6.91	2.83
	0	2.71	2.35				0.87	3.48	2.53				0.83		2.05
	2.25	8.65					1.47	6.21
	1.79	5.14					1.98	5.17
	0.84						1.02	3.43
	2.19						1.78
	1.44						0.58
	1.56						0
							0.81

## Sheet: Fig 3B
	% m59 tet+ KLRG1+ CD8+ T cells						% m139 tet+ KLRG1+ CD8+ T cells						% m59 + m139 tet+ KLRG1+ CD8+ T cells
	naive	D7	D14	LT	LT + D4		naive	D7	D14	LT	LT + D4		naive	D7	D14	LT	LT + D4
	0	50	68.5	28.6	78		8	50	48.9	62.5	58.9		4.66	39.5	53.7	50	40.8
	10	35.8	61	28.6	28.6		9.52	89.2	73.8	36.4	80.8		14	33.6	59	10	27.6
	0	42.7		8.33	50.5		0	27.9	34	33.3	29.4		0	40.5	24.1	12	76.3
		18.4			22.8			44.2						44.3			45.1
								58.3									44.9

## Sheet: Fig 3D-F
	Fig 3D: %m139 tet+ after m139stop
	naive	RVG102	m139stop
	2.12	5	2.48
	1.11	7.54	2.38
	2.09	5.52	1.84
	2.37	4.29	0.96
			0.66
			0.62
	Fig 3E: %tet+ CD8+ T cells
		KbDb-/-									KbDb-/-Qa-1-/-
	m59 tet	3.19	4.73	4.37	5.56	3.07	6.01	3.12	2.94	3.23	0.64	1.29	1.02	2.46	1.03	1.84
	m139 tet	0.78	0.11	0.56	0.86	1.07	0.83	3.12	0.59	1.48	0.51	0.56	0.45	1.07	0.81	1.09
	m59 + m139 tets	4.5	5.05	5.1	5.29	4.7	7.4	4.49	3.13	2.86	1.41	2.95	1.99	4.01	1.99	2.75
	Fig 3F: #tet+ CD8+ T cells
		KbDb-/-									KbDb-/-Qa-1-/-
	m59 tet	16500	13500	18700	23800	14700	29300	9033.89	7067.86	8422.17	3180	3040	3290	5085	2926.17	3793.64
	m139 tet	3840	345	2610	7060	15400	14400	5890	1460	4600	2530	1310	1410	2260	2750	2310
	m59 + m139 tets	26400	18630	32760	23800	20300	48100	10845	6388.1	7273.17	9525	7830	8925.3	6500.32	5490	4870.94

## Sheet: Fig 3G-J
	Fig. 3G: tet+ in SMG
		naive						D14						LT
	M59 tet	0	0	2.63	2.22			22.9	22.4	37.5	25.5	36.6	20.3	42	21.3	92.2
	m139 tet	0	0	6.9	4.55			13.3	18.8	29.2	22.3	23.8	14.5	31.5	15.6	52.5
	Fig. 3H: tet+ KLRG1+ in SMG
		naive						D14						LT
	M59 tet	0	0	0	0			65	79.1	63.2	66.5	77.3	16.3	9.34	10.2	3.33
	m139 tet	0	0	0	0	0		74.6	67.6	77.3	62.5	73.6	15.1	9.21	7.76	2.97
	Fig. 3I: tet+ PD-1+ in SMG
		naive						D14						LT
	M59 tet	0	0	0	0			84.2	76.7	77.9	85.3	81.6	84.9	98.8	98.9	100
	m139 tet	0	0	0				84.5	64.9	85.5	91.1	86.6	84.9	98.7	95.7	100
	Fig. 3J: RAG survival following SMG transfer
									Days elapsed	KbDb-/- CD8+ cells	Control
									18	1
									78	0
									78	0
									78	0
									78	0
									10		1
									28		1
									32		1
									33		1
									34		1
									37		1
									38		1

## Sheet: Fig 6C
	labeled	DMSO	M45	Qdm	M-SL9	VL9/LIL	VL9/LLL	VL9/VLL	UL75 (Q)	UL75 (T)	UL147	IRS1 (V)	UL114	UL87 (S)	UL87 (A)	UL29/UL28	UL84	US19	US26	UL50	UL37 (N)	UL79	UL78	IE2 (UL122)	UL71 (Q)	UL97 (F)	US23	UL150	US3	RL12	UL77	US28 (A)	UL26	UL32	UL72	UL93	UL71 (R)	IRS1 (A)	UL98	UL97 (L)	US28 (T)	UL124	UL88 (QL)	UL37 (Q)	UL49	UL76	UL48	US24 (F)	UL86
	60.2	42.2		79		72.5	79.9	69.9	64.9	72.5	66.1	36.8	51.9	58.3	46.8	38.1	38.9	72.6	48.1	53.7	41.8	46.8	41.2	46	63.4	64	44.4	53.6	43.9	45.1	53.9	72.4
histograms (F6A and SF4)	60.8	32	24.7			76.4			69.6	60.7	61.5	31.8	54.7
histogram (F6B)	60.2	62.8	49.6	86.3		88.15	87	87.3	88	88.1	81.1	54.8																					61.9	52.6	56.4	50.9	51.3	53.9	61.9	55.7	58.7	57.1	57.8	57.2	53	53.9	54.1	56	46.4
	61.2	45.4	45.7				82.2	85.8	72.3	69.6			54.3	56.1				76.2		53.4			52		63.8	66.3		47.7			40.5	30.9	34.9																42
	61.8	42.4		88.7		89.2	89.1	89.1						58	47.4	45.5	34.9	80	47.9	53.9	32.1	33.9	35.6	41.9	61	58.4	34.6	34.3	31.8	35.3	43.6	55.3	60.6	54.3	50.9	49.9	47	32.3	40	39.8	44	43.2	43.5	44.2	36.9	33.4	31.1	28.7	41.8
	60.4	37.3		89.3		88.2	85.5	89.9							48.3	45.1	39.7	87.7	53.5		42.8	50.3		52	52.2	73.2	46.3		45.1	38.8				33.7	38.8	43.2	48	44.4	48	41.6	40.9	39.7	43.5	51.5	42.7	44.2	44.1	41.2
	60.7	47.4	44.8	79				88.9	52.7	56.4	65.3							83.4							41.1	42.4												59.8
	60.2	40.8	49.8	75.8	59.3			77.2	64.7	63.6	74.4							62.8							35.1	51.9												31.5
	60	52.5	55.4	91.3	69.9			91.5		80.7	86.9							91.6							68.2	80.6
	61.5	60.9	62.8	91.3	75.2	94.7	96.1	92.6	77.6	74.1	76.4	57.8	64.7	77.3	67.8	61.3	42.3	83.75	67.6	60.6	63.9	62.7	52.8	74	68.4	79.8	69.5
	60.8	42.3	67.4	88.2	71.9	83.3	81.3	86.7																				68.9	53.3	63	72.9	64.1	61	48	54.3	60.5	49.6	54.4	53.9	44.9	56.2	64.4	49.1	54.4	44.3	56.6	59.2	54.9	59.6
Normalized Values:		DMSO	M45	Qdm	M-SL9	VL9/LIL	VL9/LLL	VL9/VLL	UL75 (Q)	UL75 (T)	UL147	IRS1 (V)	UL114	UL87 (S)	UL87 (A)	UL29/UL28	UL84	US19	US26	UL50	UL37 (N)	UL79	UL78	IE2 (UL122)	UL71 (Q)	UL97 (F)	US23	UL150	US3	RL12	UL77	US28 (A)	UL26	UL32	UL72	UL93	UL71 (R)	IRS1 (A)	UL98	UL97 (L)	US28 (T)	UL124	UL88 (QL)	UL37 (Q)	UL49	UL76	UL48	US24 (F)	UL86
		70.0997		131.229		120.432	132.724	116.113	107.807	120.432	109.801	61.1296	86.2126	96.8439	77.7409	63.289	64.6179	120.598	79.9003	89.2027	69.4352	77.7409	68.4385	76.412	105.316	106.312	73.7542	89.0365	72.9236	74.9169	89.5349	120.266
		52.6316	40.625			125.658			114.474	99.8355	101.151	52.3026	89.9671
		104.319	82.392	143.355		146.429	144.518	145.017	146.179	146.346	134.718	91.0299																					102.824	87.3754	93.6877	84.5515	85.2159	89.5349	102.824	92.5249	97.5083	94.8505	96.0133	95.0166	88.0399	89.5349	89.8671	93.0233	77.0764
		74.183	74.6732				134.314	140.196	118.137	113.725			88.7255	91.6667				124.51		87.2549			84.9673		104.248	108.333		77.9412			66.1765	50.4902	57.0261																68.6275
		68.6084		143.528		144.337	144.175	144.175						93.8511	76.699	73.6246	56.4725	129.45	77.5081	87.2168	51.9417	54.8544	57.6052	67.7994	98.7055	94.4984	55.9871	55.5016	51.4563	57.1197	70.5502	89.4822	98.0583	87.8641	82.3625	80.7443	76.0518	52.2654	64.7249	64.4013	71.1974	69.9029	70.3883	71.521	59.7087	54.0453	50.3236	46.4401	67.6375
		61.755		147.848		146.026	141.556	148.841							79.9669	74.6689	65.7285	145.199	88.5762		70.8609	83.2781		86.0927	86.4238	121.192	76.6556		74.6689	64.2384				55.7947	64.2384	71.5232	79.4702	73.5099	79.4702	68.8742	67.7152	65.7285	72.0199	85.2649	70.6954	73.1788	73.0132	68.2119
		78.089	73.8056	130.148				146.458	86.8204	92.916	107.578							137.397							67.71	69.8517												98.5173
		67.7741	82.7243	125.914	98.505			128.239	107.475	105.648	123.588							104.319							58.3056	86.2126												52.3256
		87.5	92.3333	152.167	116.5			152.5		134.5	144.833							152.667							113.667	134.333
		99.0244	102.114	148.455	122.276	153.984	156.26	150.569	126.179	120.488	124.228	93.9837	105.203	125.691	110.244	99.6748	68.7805	136.179	109.919	98.5366	103.902	101.951	85.8537	120.325	111.22	129.756	113.008
		69.5724	110.855	145.066	118.257	137.007	133.717	142.599																				113.322	87.6645	103.618	119.901	105.428	100.329	78.9474	89.3092	99.5066	81.5789	89.4737	88.6513	73.8487	92.4342	105.921	80.7566	89.4737	72.8618	93.0921	97.3684	90.2961	98.0263
[truncated: 3 more columns]

[truncated: 2 more sheets: Fig 7A, Fig 7B]
