# Supplementary material for: Unconventional CD8+ T cell surveillance of cytomegalovirus via Qa-1/HLA-E–restricted epitope recognition
Source: Sci Adv. 2025 Dec 19;11(51):eaea8707. doi: 10.1126/sciadv.aea8707 (PMC12716397; doi:10.1126/sciadv.aea8707)
Supplement: Supplementary file 2 — Files S1 to S15 [file sciadv.aea8707_files_s1_to_s15.zip › aea8707_file_s2.xlsx]

## Sheet: HCMV Peptide Discovery
							NetMHC v4.0		NEW 2024-03-28IEDB MHC-I Bnding Prediction (NetMHCpan EL 4.1, high score = good binder)				IEDB MHC-I Bnding Prediction (NetMHCpan EL 4.1, high score = good binder)				NtMHCpan Output
	Prediction (NKG2A model)	Prediction (NKG2C model)	Rank (NKG2A model)	Rank (NKG2C model)	HCMV Protein	type (NCBI Blast Results)	HLA-E0101 Binding Affinity	HLA-E Rank	HLA-E		Qa-1 (these are the same results for HLA-E)		HLA-E		Qa-1 (these are the same results for HLA-E)		Qa-1		HLA-E		Average 1-log50k
Peptide							nM	NetMHC Rank	ic50	IEDB rank	ic50	IEDB rank	score	IEDB rank	score	IEDB rank	1-log50k	Rank	1-log50k	Rank	Ave	G2	QLARRGLSL
VMAPRTLIL	0.825965	0.989344	3	2	UL40		85.7	0.01	87.81	0.01	104.99	0.02	0.64719	0.08	0.64719	0.08	0.6776	0.0531	0.772	0.0039	0.7248	Y	RLLGSAPQL
QTPPRTTLL	0.42445	0.912337	107	7	UL75	envelope glycoprotein H (gH)	781.8	0.01	3954.31	0.02	309.36	0.09	0.713497	0.04	0.713497	0.04	0.5571	0.1934	0.3371	0.0155	0.4471	V	TLPSTTPEL
TPPRTTLLL	0.043604	0.108016	2899	375	UL75	envelope glycoprotein H (gH)	2232.3	0.02	14816.5	0.25	6977.22	5.2	0.176593	2.7	0.176593	2.7	0.0878	7.0299	0.0484	0.8789	0.0681	U	KMAANQPQL
TLPVGTELL	0.291689	0.175628	299	200	UL147	chemokine vCXCL2	3645.8	0.06	4307.78	0.02	1695.83	0.93	0.297562	1.1	0.297562	1.1	0.3464	0.9784	0.2195	0.0537	0.283	Qdm	AMAPRTLLL
VMTERQSQL	0.001792	0.005829	19429	5568	IRS1	tegument protein IRS1, immediate early gene; US22 family	6074.3	0.15	6623.82	0.04	765.36	0.33	0.5061	0.27	0.5061	0.27	0.3091	1.2553	0.175	0.0922	0.2421
AWARRGVLL	0.011572	0.031896	7519	1348	UL114	uracil-DNA glycosylase, interacts with UL44	7542.8	0.2	16005.8	0.31	4273.85	2.8	0.161188	3	0.161188	3	0.1717	3.3426	0.0423	1.0189	0.107
SCAPRTSRL	0.000105	0.002137	44966	11095	UL87	betagamma gene	8368.6	0.25	25660.5	1.5	3351.53	2.2	0.30844	0.99	0.30844	0.99	0.171	3.3598	0.0207	2.1375	0.0959
ACLPRDLSL	0.000105	0.002119	44966	11159	UL87	betagamma gene	9750.6	0.4	29850.8	2.6	10244.2	8.5	0.168527	2.9	0.168527	2.9	0.126	4.8447	0.0232	1.8954	0.0746
ATAGRWLPL	0.073907	0.008619	1830	4113	UL29/UL28	US22 family, [UL28 - probably splice variant of UL29]. https://journals.asm.org/doi/pdf/10.1128/jvi.00396-09	11052.9	0.5	8507.56	0.07	163.94	0.04	0.512911	0.25	0.512911	0.25	0.4433	0.5112	0.1292	0.1805	0.2863
ATFPRDALL	0.000952	0.040297	24862	1063	UL84	involved in gene regulation; involved in DNA replication; DURP family	10760.2	0.5	9041.52	0.07	158.13	0.04	0.723315	0.03	0.723315	0.03	0.672	0.0574	0.2474	0.0416	0.4597
AAAPFFLGL	0.025366	0.002391	4482	10330	US19	membrane protein	13611.3	0.7	11528.5	0.13	457.82	0.17	0.58558	0.14	0.58558	0.14	0.6116	0.1115	0.2291	0.0488	0.4204
RAADSLPQL	0.000458	0.000164	31647	40330	US26	tegument protein, splicing variant	14058.1	0.8	13129.9	0.2	271.18	0.08	0.7477	0.03	0.7477	0.03	0.6149	0.1086	0.1881	0.0769	0.4015
QATRRILKL	0.016437	0.032137	5988	1335	UL50	core gene, nuclear egress membrane protein, nuclear egress protein 2	14370	0.8	23976.6	1.2	3057.47	1.9	0.349989	0.77	0.349989	0.77	0.1679	3.4379	0.0217	2.0285	0.0948
NLERRGAQL	0.000284	0.001622	36096	13267	UL37	core gene, tegument protein U30	14535.9	0.8	28287.7	2.1	7544.37	5.7	0.119197	4.3	0.119197	4.3	0.1232	4.9534	0.0326	1.3575	0.0779
KMSRGQPLS	0.000528	0.000155	30298	41076	UL79	betagamma gene, required for late viral gene expression https://journals.asm.org/doi/full/10.1128/jvi.02344-10?casa_token=9irK6-mp3D8AAAAA%3AeOL269CQJxUHG6ctjnAgae6P8UMc-lBvdnAHWopJc9SgjGHTK64rORQESlzLVsUDHYOq-Amro-Q1npk.	16767.3	1.1	39265.7	12	12512.2	13	0.009171	25	0.009171	25	0.0247	18.5081	0.0005	23.1556	0.0126
ELATRTLLT	0.128959	0.147247	981	261	UL78	beta gene; GPCR family	16739.8	1.1	42520	21	20446.3	24	0.01008	24	0.01008	24	0.0105	28.5971	0.0011	15.3514	0.0058
PGASATPEL	0.000181	0.00047	40230	26028	IE2 (UL122)	beta gene; immediate early gene, viral transcription facor IE2	17208.2	1.2	34284.5	5	16144.6	17	0.035655	13	0.035655	13	0.0286	16.8878	0.0041	7.392	0.0164			organized by the strength of prediction to HLA-E
QLAQRLCEL	0.003012	0.008546	15377	4138	UL71	tegument protein, HSV-1 UL51 counterpart	17019.7	1.2	17637.4	0.42	1550.12	0.84	0.309941	0.98	0.309941	0.98	0.1462	4.0907	0.0296	1.5	0.0879
FLRLTHPEL	0.002644	0.000207	16350	37040	UL97	tegument serine/threonine protein kinase, catalytic domain	17611.7	1.3	13887.1	0.22	1235.58	0.62	0.326851	0.89	0.326851	0.89	0.2077	2.5318	0.0766	0.474	0.1421
RPGSTMPEL	0.000396	0.000169	32936	39900	US23	US22 family homolog	17823.1	1.3	33032.6	4.2	12354.6	12	0.095918	5.5	0.095918	5.5	0.0818	7.5363	0.0172	2.5165	0.0495
ALHRRPDSL	0.000885	0.000792	25568	20010	UL150	contains signal peptide [not sure what this means]	18402	1.4	17560.3	0.4	2090.39	1.3	0.344028	0.8	0.344028	0.8	0.2707	1.6361	0.0916	0.3609	0.1811
KYAACVPQV	8e-06	6.3e-05	58964	52455	US3	membrane glycoprotein, forms complexes with assembled B2m-associated HLA-II heavy chains, blocking maturation/transaport of HLA-I molecules to cell surface	19227.8	1.6	24685.5	1.3	4585.39	3.1	0.099979	5.3	0.099979	5.3	0.0783	7.8618	0.0054	6.1628	0.0418
TISSTTNTL	7.6e-05	0.000364	47498	29381	RL12	type 1 membrane protein	19952.2	1.7	21279.1	0.72	1459.89	0.77	0.408605	0.5	0.408605	0.5	0.3033	1.3093	0.0712	0.5241	0.1872
GPSPRTLLQ	0.025246	0.123806	4495	324	UL77	DNA packaging tegument protein UL25, capsid vertex component 2	19635.4	1.7	47287.5	58	33895.8	55	0.009553	24	0.009553	24	0.0043	40.1258	0.0002	31.9474	0.0022
ASVPCTLLT	0.000146	0.000698	42175	21379	US28	7tmA_Chemokine_R	20070.8	1.8	40063.1	14	8523.31	6.7	0.030966	14	0.030966	14	0.0377	14.0204	0.0006	20.4706	0.0192
QLLERGLLH	0.02948	0.103006	3992	402	UL26	tegument protein, US22 like	20239.2	1.8	41063.7	16	7322.64	5.5	0.159276	3.1	0.159276	3.1	0.0936	6.6142	0.0003	27.1034	0.047
SPPSQTPEQ	0.003065	0.005948	15258	5491	UL32	tegument protein pp150, DNA polymerase III subunit gamma/tau	22248.7	2.5	46309.8	44	33607.6	55	0.011364	23	0.011364	23	0.0018	52.4406	0.0001	42.7143	0.0009
TLPQSTEEK	0.00178	0.000271	19479	33306	UL72	DURP family (deoxyuridine triphosphatase)	22173	2.5	41313.3	17	14355.5	15	0.062181	8.1	0.062181	8.1	0.0682	8.8609	0.0025	10.0947	0.0354
ARCPRTGLW	0.032814	0.049608	3683	850	UL93	DNA packaging tegument protein UL17	21553.5	2.5	40840.4	16	6725.21	4.9	0.145855	3.5	0.145855	3.5	0.0666	9.0385	0.0013	14.0237	0.034
RYKESAPQE	3.2e-05	6.3e-05	53361	52455	UL71	tegument protein, HSV-1 UL51 counterpart	23533.5	3	44567.7	30	23813.2	30	0.021988	16	0.021988	16	0.0028	45.9545	0.0002	32.9412	0.0015
AEAARRLLP	0.014465	0.002224	6531	10831	IRS1	tegument protein IRS1, immediate early gene; US22 family	24861.9	3.5	44096.2	28	32286.7	50	0.001803	42	0.001803	42	0.005	38.1263	0.0001	40.125	0.0025
RLLDLAPNY	0.009277	0.016307	8592	2503	UL98	deoxyribonuclease, involved in DNA processing	26277.5	4.5	33610.9	4.6	643.94	0.27	0.569241	0.16	0.569241	0.16	0.6895	0.0458	0.0332	1.3264	0.3614
LLDRRGLDE	0.004074	0.001958	13254	11736	UL97	tegument serine/threonine protein kinase, catalytic domain, KO results in a model susceptible to immune response, making it easier to study the immunogenicity of other proteins	27202.3	5	44945.4	33	26623.5	36	0.00334	35	0.00334	35	0.0065	34.5686	0.0001	43.3333	0.0033
TPTTTTAEL	0.000316	0.001278	35052	15251	US28	7tmA_Chemokine_R	28452.5	5.5	35876.1	6.4	16695.8	18	0.062353	8.1	0.062353	8.1	0.0409	13.2514	0.0072	5.0254	0.0241
TLPSTVNST	1.5e-05	0.000115	56960	45084	UL124	membrane protein, beta gene	30212.8	7	37011.3	7.6	17047.6	19	0.029024	14	0.029024	14	0.0493	11.517	0.0023	10.5763	0.0258
QLIRRVLPP	0.026253	0.000627	4377	22574	UL88	betagamma gene	30322.5	7	42395.5	21	21518.5	26	0.010727	23	0.010727	23	0.0027	46.3198	0.0001	38.8889	0.0014
QMALIQPAS	0.008207	0.000689	9161	21550	UL37	core gene, tegument protein U30	30702.8	7.5	43620.2	25	24417	31	0.002351	39	0.002351	39	0.0115	27.4581	0.0005	22.9592	0.006
QQARGGLAA	0.001018	0.002549	24291	9902	UL49	betagamma gene	32243.8	9	40712.4	16	11540.2	10	0.022948	16	0.022948	16	0.0377	14.0352	0.0007	19.2973	0.0192
GNARRGLAR	0.003259	0.002536	14757	9936	UL76	nuclear protein UL24	33081.6	11	46131.8	43	26961.5	37	0.005746	30	0.005746	30	0.0057	36.3784	0.0002	32.8235	0.0029
ELLGKATQQ	0.002326	0.001064	17395	17025	UL48	core gene, large tegument protein, N-terminal conserved (this peptide sequence not at N-terminus)	35027.3	14	48402.1	83	36020.8	63	0.002808	37	0.002808	37	0.0041	40.7893	0.0001	42.5714	0.0021
FLNDTTPEG	0.001845	0.000131	19195	43346	US24	tegument protein, US22 family	36023.6	16	42577.6	21	11532.2	10	0.032481	13	0.032481	13	0.05	11.3964	0.0007	18.9255	0.0254
QLAEEPLSA	0.000155	0.003281	41679	8301	UL86	major capsid protein	36210.7	16	42490.1	21	11431.3	9.9	0.090869	5.7	0.090869	5.7	0.0826	7.4664	0.0019	11.5563	0.0423
ELARYGVSR	0.000172	0.001744	40703	12643	US24	tegument protein, US22 family	37208.4	19	46161.2	43	24421.4	31	0.019242	18	0.019242	18	0.0145	24.5865	0.0005	22.3061	0.0075
QSATRGDSD	0.000179	0.00056	40328	23862	UL88	betagamma gene	37595.7	20	47563.1	63	31313	47	0.000683	54	0.000683	54	0.0002	83.3333	0	87.5	0.0001
KFAALQEQG	1.8e-05	5.5e-05	56204	53888	UL57	single-stranded DNA binding protein, major DNA binding protein	41793	41	46379	45	29738.3	43	0.003057	36	0.003057	36	0.0032	44.0696	0	54.6429	0.0016
VLPHRTQFL	0.952414	0.991258	1	1	UL120	type 1 membrane protein	829.5	0.01	494.8	0.01	319.77	0.1	0.559726	0.17	0.559726	0.17	0.4015	0.6881	0.4964	0.0087	0.4489
TGAARSFFF	0.862163	0.947708	2	3	UL102	DNA helicase/primase complex-associated protein	11431.7	0.5	17212.7	0.38	1121.89	0.55	0.249662	1.6	0.249662	1.6	0.243	1.9673	0.0503	0.8432	0.1466
This table is organized by MHC rank of binding prediiction to HLA-E

## Sheet: HCMV peptides with MCMV motifs
QMALIQPAS	0.008207	0.000689	9161	21550					G2
VMTERQSQL	0.001792	0.005829	19429	5568					Y
KMSRGQPLS	0.000528	0.000155	30298	41076					V
KFAALQEQG	1.8e-05	5.5e-05	56204	53888					U
KYAACVPQV	8e-06	6.3e-05	58964	52455					Qdm
TLPVGTELL	0.291689	0.175628	299	200
TPPRTTLLL	0.043604	0.108016	2899	375
SPPSQTPEQ	0.003065	0.005948	15258	5491			VMAPRTLLL	VL9/UL40
FLRLTHPEL	0.002644	0.000207	16350	37040			VMAPTRLIL	VL9/UL40
FLNDTTPEG	0.001845	0.000131	19195	43346			VMAPRTVLL	VL9/UL40
TLPQSTEEK	0.00178	0.000271	19479	33306
RPGSTMPEL	0.000396	0.000169	32936	39900
TPTTTTAEL	0.000316	0.001278	35052	15251
PGASATPEL	0.000181	0.00047	40230	26028
TISSTTNTL	7.6e-05	0.000364	47498	29381
TLPSTVNST	1.5e-05	0.000115	56960	45084
RLLDLAPNY	0.009277	0.016307	8592	2503
ELLGKATQQ	0.002326	0.001064	17395	17025
RAADSLPQL	0.000458	0.000164	31647	40330
RYKESAPQE	3.2e-05	6.3e-05	53361	52455
VMAPRTLIL	0.825965	0.989344	3	2
QTPPRTTLL	0.42445	0.912337	107	7
ELATRTLLT	0.128959	0.147247	981	261
ATAGRWLPL	0.073907	0.008619	1830	4113
ARCPRTGLW	0.032814	0.049608	3683	850						oragnized by the strength of motif(s) shared with the respective peptides
AAAPFFLGL	0.025366	0.002391	4482	10330
GPSPRTLLQ	0.025246	0.123806	4495	324
AEAARRLLP	0.014465	0.002224	6531	10831
ATFPRDALL	0.000952	0.040297	24862	1063
ASVPCTLLT	0.000146	0.000698	42175	21379
SCAPRTSRL	0.000105	0.002137	44966	11095
ACLPRDLSL	0.000105	0.002119	44966	11159
QLLERGLLH	0.02948	0.103006	3992	402
QLIRRVLPP	0.026253	0.000627	4377	22574
QATRRILKL	0.016437	0.032137	5988	1335
AWARRGVLL	0.011572	0.031896	7519	1348
LLDRRGLDE	0.004074	0.001958	13254	11736
GNARRGLAR	0.003259	0.002536	14757	9936
QLAQRLCEL	0.003012	0.008546	15377	4138
QQARGGLAA	0.001018	0.002549	24291	9902
ALHRRPDSL	0.000885	0.000792	25568	20010
NLERRGAQL	0.000284	0.001622	36096	13267
QSATRGDSD	0.000179	0.00056	40328	23862
ELARYGVSR	0.000172	0.001744	40703	12643
QLAEEPLSA	0.000155	0.003281	41679	8301

## Sheet: MCMV Peptide Discovery
					IEDB MHC-I Binding Predictions				NetMHC Output		NtMHCpan Output
		MCMV Protein	Type (Blast Results)	In K181 sequence?	Qa-1		HLA-E		HLA-E		Qa-1		HLA-E		Average 1-log50k
	peptide				score	IEDB/NetMHCpan_el percentile rank	score	IEDB/NetMHCpan_el percentile rank	nM	H_Avg_Ranks	1-log50k	Rank	1-log50k	Rank	Ave
Qdm Peptide	AMAPRTLLL	N/A	N/A; Qdm is leader peptide for H2-Db and L.	N/A	0.794688	0.01	0.747838	0.01	135.7	0.01	0.799	0.0096	0.764	0.0041	0.7815
FL9 Peptide	FYAEATPML	N/A	N/A; derived from murine protein FAM49b	N/A	0.360308	0.72	0.144278	0.11	11089.6	0.5	0.3894	0.7453	0.1097	0.2575	0.2496
M38 Peptide	SSPPMFRV	M38	US22 like	yes	0.115192	4.5 *this query was done with length 8 instead of 9	0.064229	0.38 *this query was done with length 8 instead of 9	27278.7	5	0.0849	7.2696	0.0158	2.715	0.0504
M45 Peptide	HGIRNASFI	M45	ribonucleotide reductase large subunit, similar to HCMV UL45	no	0.077887	6.6	0.013819	2.1	40260.8	31	0.0957	6.469	0.0132	3.1436	0.0545
M57 Peptide	SCLEFWQRV	M57	major ssDNA binding protein, similar to HCMV UL57	yes	0.059931	8.3	0.002741	6.4	40975.8	35	0.0505	11.2992	0.0027	9.5	0.0266
Flu Peptide	SLQGRTLIL	N/A	N/A	N/A	0.445283	0.39	0.194388	0.06	3704	0.06	0.3829	0.7767	0.2342	0.0468	0.3085
Peptide A	STSSSPPTF	M09, M12, M12.5	pfam12216, immune evasion protein (all 3)	yes	0.865099	0.01	0.112103	0.17	25640.8	4	0.726	0.0321	0.1089	0.2613	0.4175
Peptide B	STDSSLPKF	M10	pfam12216, immune evasion protein	yes	0.828795	0.01	0.113083	0.17	31271.4	8	0.7424	0.0265	0.1305	0.177	0.4365
Peptide C	RTPDPGMSL	M32	tegument protein pp150; major tegument protein, binds to capsids	yes	0.828351	0.01	0.557732	0.01	11679.4	0.5	0.7699	0.0158	0.444	0.0096	0.607
Peptide D	STDRSPPTF	M05	pfam12216, immune evasion protein, putative glycoprotein from m02 family	yes	0.815857	0.01	0.207161	0.06	26690.4	4.5	0.738	0.0281	0.1833	0.081	0.4606
Peptide E	KTDDSVWKY	M03	pfam12216, immune evasion protein, putative glycoprotein from m02 family	yes	0.810509	0.01	0.029678	1	40369.4	32	0.8154	0.0088	0.0469	0.9104	0.4312
Peptide F	SSNSSPPLF	M07	pfam12216, immune evasion protein, putative glycoprotein from m02 family	yes	0.808156	0.01	0.108403	0.18	25702.1	4	0.7203	0.0339	0.1035	0.2866	0.4119
Peptide G	RTAGPAPRL	M59, MuHV1_gp062	hypothetical protein	yes	0.807011	0.01	0.245637	0.04	5506.9	0.125	0.7095	0.0372	0.2435	0.0431	0.4765
Peptide H	VTPPPSPKL	MuHV1_gp036	hypothetical protein, only in Rawlinson annotation	no	0.802725	0.01	0.602271	0.01	661.3	0.01	0.6628	0.0642	0.3971	0.0114	0.5299
Peptide I	TTRPPPTGF	M09	pfam12216, immune evasion protein	yes	0.774205	0.02	0.067125	0.36	33715.8	11	0.6511	0.0721	0.1043	0.2831	0.3777
Peptide J	SVSSPSAAF	M116	virion-associated glycoprotein, HCMV homolog is envelope glycoprotein which forms gH/UL116 complexes	yes	0.772327	0.02	0.060492	0.41	39971.7	29	0.6342	0.086	0.0986	0.3139	0.3664
Peptide K	RLFPLTPLL	M29.1, MuHV1_gp035	hypothetical protein	yes	0.743899	0.03	0.448641	0.01	972.1	0.01	0.7844	0.012	0.4616	0.0093	0.623
Peptide L	VSPDRLLQL	M10	pfam12216, immune evasion protein	yes	0.703883	0.04	0.574973	0.01	6510.1	0.15	0.5368	0.2363	0.3748	0.0128	0.4558
Peptide M	SMADLAFLL	M75	envelope glycoprotein H (gH)	yes	0.540609	0.2	0.194292	0.06	2421	0.025	0.6289	0.0932	0.2761	0.0314	0.4525
Peptide N	ATAPRRPSV	M19	hypothetical protein	yes	0.525129	0.23	0.072479	0.33	16683.9	1.1	0.4716	0.4172	0.1506	0.1346	0.3111
Peptide O	RSPGRQPLF	M87	virion-associated protein, similar to HCMV UL87	yes	0.789611	0.01	0.313909	0.01	3238.2	0.05	0.6639	0.0634	0.2332	0.0472	0.4485
Peptide P	TVAPSPPKL	M25	Herpesvirus phosphoprotein 85 (HHV6-7 U14/HCMV UL25)	yes	0.777544	0.01	0.282642	0.02	2749.4	0.04	0.6055	0.117	0.2094	0.0596	0.4075
Peptide Q	STPTSPPTL	M14	Immune evasion protein; pfam12216	yes	0.738059	0.03	0.505641	0.01	4772.2	0.09	0.5419	0.2253	0.3117	0.0212	0.4268
Peptide R	MTPPRIETL	M25	Herpesvirus phosphoprotein 85 (HHV6-7 U14/HCMV UL25)	yes	0.73751	0.03	0.541062	0.01	2393.9	0.025	0.6562	0.0688	0.4602	0.0093	0.5582
Peptide S	RMDDTTYTL	M139	US22 family protein; similar to the US22 gene family of human cytomegalovirus	yes	0.71003	0.04	0.534517	0.01	3386	0.05	0.8202	0.0086	0.6499	0.006	0.7351
Peptide T	TMIPKYMKM	M48.2	Small capsid protein of Herpesviridae; pfam17086	no	0.655736	0.08	0.30235	0.02	2835.1	0.04	0.6082	0.1147	0.2895	0.0281	0.4488
Peptide U	KMAANQPQL	M53	protein of nuclear egress complex which interacts with M50/p35 to form the capsid docking site; Herpesvirus UL31-like protein	yes	0.608856	0.1	0.302153	0.02	1245.2	0.01	0.551	0.2056	0.2847	0.0291	0.4178
Peptide V	TLPSTTPEL	M159	Immunoglobulin domain	yes	0.59966	0.12	0.545559	0.01	792.3	0.01	0.4629	0.4454	0.4388	0.0097	0.4509
Peptide W	RLFERGRIL	M72	dUTPase; virion-associated protein	yes	0.59195	0.13	0.272584	0.02	5316	0.1	0.5759	0.1595	0.3248	0.0179	0.4503
Peptide X	QLPGYPPRL	M59, MuHV1_gp062	hypothetical protein; large tegument protein UL36	yes	0.569454	0.16	0.432905	0.01	3091.1	0.04	0.513	0.29	0.357	0.0139	0.435
Peptide Y	RLLGSAPQL	M59, MuHV1_gp062	hypothetical protein; large tegument protein UL36	yes	0.559135	0.17	0.181426	0.07	1699.9	0.015	0.5389	0.2317	0.2049	0.0633	0.3719
Peptide Z	RLPARPCYL	M107	hypothetical protein	yes	0.53068	0.22	0.552885	0.01	1243.4	0.01	0.455	0.4712	0.501	0.0086	0.478
Peptide A2	TAAPWSPFL	M29, MuHV1_gp034	hypothetical protein	yes	0.525633	0.23	0.126411	0.14	4285.4	0.07	0.4642	0.4412	0.1674	0.1068	0.3158
Peptide B2	RQAQKRPLL	M153	MHC class I-like protein and member of MGP family m145 - putative immunoevasin	yes	0.500444	0.27	0.317696	0.01	2428.9	0.025	0.3592	0.9	0.168	0.1058	0.2636
Peptide C2	AMRAPHPNL	M119.2	hypothetical membrane protein	yes	0.477233	0.32	0.229216	0.05	3612.9	0.05	0.4894	0.3606	0.2745	0.032	0.3819
Peptide D2	SLRKHGPVL	M50	nuclear egress membrane protein	yes	0.474377	0.32	0.211115	0.06	4636.7	0.08	0.4242	0.589	0.2082	0.0604	0.3162
Peptide E2	AAPWSPFLL	M29, MuHV1_gp034	hypothetical protein	yes	0.454	0.37	0.283303	0.02	882.5	0.01	0.4518	0.4814	0.2527	0.0396	0.3523
Peptide F2	EMPEKRHVF	M70	putative primase subunit of helicase-primase; DNA replication; HCMV homolog codes for primase subunit of primase-helicase complex	yes	0.412268	0.49	0.130194	0.13	4585.5	0.08	0.2566	1.7938	0.0893	0.3764	0.1729
Peptide G2	QLARRGLSL	M139	US22 family protein; similar to the US22 gene family of human cytomegalovirus	yes	0.411557	0.5	0.115534	0.16	3684.5	0.06	0.3184	1.1768	0.1208	0.2049	0.2196
This table is organized by Qa-1 binding predictions
Citation requirement for IEDB Qa-1 predictions:
The MHCI binding predictions were made on 2/10/2024 using the IEDB analysis resource NetMHCpan (ver. 4.1) tool [1].
Birkir Reynisson, Bruno Alvarez, Sinu Paul, Bjoern Peters, Morten Nielsen. 2020. NetMHCpan-4.1 and NetMHCIIpan-4.0: improved predictions of MHC antigen presentation by concurrent motif deconvolution and integration of MS MHC eluted ligand data. Nucleic Acids Res. 48(W1):W449-W454. doi: 10.1093/nar/gkaa379.

## Sheet: NetMHCHLA-E hits on IEDBQa-1
		FIMO Output						Qa-1		HLA-E		gene	Prosper w enzymes based on ProCleave/MEROPS	PROSPER	PROPSER (Serine only)	link
H-2-Qa1	5	1	9	9	VTPPPSPKL	VTPPPSPKL	VTPPPSPKL	0.802725	0.01	661.3	0.01	NC_004065.1_prot_YP_214044.1_36	Yes	Yes	Yes	https://prosper.erc.monash.edu.au/result3_queue.pl?id=cf45252a34f1de16bda98887773e5da8-09	what is in benedicts anotation? What protein do they come from
H-2-Qa1	30	1	9	9	VVMPRTVQL	VVMPRTVQL	VVMPRTVQL	0.80204	0.01	2232.8	0.02	NC_004065.1_prot_YP_214085.1_77	No	No	No	https://prosper.erc.monash.edu.au/result3_queue.pl?id=6e87dfd1c85fa50f08a857fd78a75f98-84
H-2-Qa1	77	1	9	9	RSPGRQPLF	RSPGRQPLF	RSPGRQPLF	0.789611	0.01	3238.2	0.05	NC_004065.1_prot_YP_214088.1_80	Almost (cleaved after 1st)	Almost (cleaved after 1st)	Yes	https://prosper.erc.monash.edu.au/result3_queue.pl?id=e9102fe3c5a59856bc6c51b7d4b7fd79-46
H-2-Qa1	50	1	9	9	TVAPSPPKL	TVAPSPPKL	TVAPSPPKL	0.777544	0.01	2749.4	0.04	NC_004065.1_prot_YP_214034.1_26	Yes	Yes	Yes	https://prosper.erc.monash.edu.au/result3_queue.pl?id=f73d5fa4a3873b6ce45611110a2364c8-26
H-2-Qa1	4	1	9	9	RLFPLTPLL	RLFPLTPLL	RLFPLTPLL	0.743899	0.03	972.1	0.01	NC_004065.1_prot_YP_214043.1_35	Yes	Yes	Yes *cleaved with serine one AA after	https://prosper.erc.monash.edu.au/result3_queue.pl?id=9aea57a2b0172b40e4c0992e8a73f1e0-68
H-2-Qa1	107	1	9	9	STPTSPPTL	STPTSPPTL	STPTSPPTL	0.738059	0.03	4772.2	0.09	NC_004065.1_prot_YP_214022.1_14	No	No	Yes	https://prosper.erc.monash.edu.au/result3_queue.pl?id=eb5f5bbc50bcfc60fcd40acdfcaa3b9f-53
H-2-Qa1	34	1	9	9	MTPPRIETL	MTPPRIETL	MTPPRIETL	0.73751	0.03	2393.9	0.025	NC_004065.1_prot_YP_214034.1_26	Yes	Yes	Yes	https://prosper.erc.monash.edu.au/result3_queue.pl?id=f73d5fa4a3873b6ce45611110a2364c8-26
H-2-Qa1	133	1	9	9	ITPPELIVF	ITPPELIVF	ITPPELIVF	0.723131	0.03	5183.5	0.1	NC_004065.1_prot_YP_214112.1_104	No	No	No	https://prosper.erc.monash.edu.au/result3_queue.pl?id=0d381690d98ae01f22cb89e148167db6-86
H-2-Qa1	82	1	9	9	RMDDTTYTL	RMDDTTYTL	RMDDTTYTL	0.71003	0.04	3386	0.05	NC_004065.1_prot_YP_214139.1_130	No	No	Yes	https://prosper.erc.monash.edu.au/result3_queue.pl?id=db6ec510713f1e822125e40d6750bdbd-99
H-2-Qa1	98	1	9	9	VATPRVHYL	VATPRVHYL	VATPRVHYL	0.680023	0.05	4113.9	0.07	NC_004065.1_prot_YP_214078.1_70	No	No	No	https://prosper.erc.monash.edu.au/result3_queue.pl?id=a0e01eb9837b2877d67e26e5f0ddbb92-53
H-2-Qa1	106	1	9	9	GMPPDGVQY	GMPPDGVQY	GMPPDGVQY	0.675917	0.06	4532.4	0.08	NC_004065.1_prot_YP_214083.1_75	No	No	No	https://prosper.erc.monash.edu.au/result3_queue.pl?id=2857f6106f9d92048f971ad13592cd50-88
H-2-Qa1	59	1	9	9	RVPTSSMSL	RVPTSSMSL	RVPTSSMSL	0.655956	0.08	3145.9	0.04	NC_004065.1_prot_YP_214110.1_102	No	No	No	https://prosper.erc.monash.edu.au/result3_queue.pl?id=3090b2e7f867639f31807f6388e7f6fb-01
H-2-Qa1	53	1	9	9	TMIPKYMKM	TMIPKYMKM	TMIPKYMKM	0.655736	0.08	2835.1	0.04	NC_004065.1_prot_YP_214061.1_53	No	No	Yes	https://prosper.erc.monash.edu.au/result3_queue.pl?id=b70cc7d17bc45c19da9401f7c1e8afa3-14
H-2-Qa1	63	1	9	9	VSFSSSPLL	VSFSSSPLL	VSFSSSPLL	0.654343	0.08	3200.6	0.05	NC_004065.1_prot_YP_214026.1_18	No	No	Almost (cleaved after 1st)	https://prosper.erc.monash.edu.au/result3_queue.pl?id=168705c8f58ec17d63b7a1b4d190984b-72
H-2-Qa1	66	1	9	9	RMLRRTIHF	RMLRRTIHF	RMLRRTIHF	0.646638	0.08	3315	0.05	NC_004065.1_prot_YP_214034.1_26	No	No	No	https://prosper.erc.monash.edu.au/result3_queue.pl?id=f73d5fa4a3873b6ce45611110a2364c8-26
H-2-Qa1	61	1	9	9	VTPNGTILL	VTPNGTILL	VTPNGTILL	0.642958	0.08	3093.1	0.04	NC_004065.1_prot_YP_214133.1_124	No	No	No	https://prosper.erc.monash.edu.au/result3_queue.pl?id=59fe9f6146e40789c4c68996879d00c8-43
H-2-Qa1	9	1	9	9	KMAANQPQL	KMAANQPQL	KMAANQPQL	0.608856	0.1	1245.2	0.01	NC_004065.1_prot_YP_214066.1_58	Yes	Yes	Yes	https://prosper.erc.monash.edu.au/result3_queue.pl?id=f5a606e0c8f53ab1d34c17b9265b0df5-78
H-2-Qa1	19	1	9	9	TLPSTTPEL	TLPSTTPEL	TLPSTTPEL	0.59966	0.12	792.3	0.01	NC_004065.1_prot_YP_214159.1_150	Yes	Yes, right before and after	Yes	https://prosper.erc.monash.edu.au/result3_queue.pl?id=47f4a29d3659bd0f6bde3f36d98e4ba9-68
H-2-Qa1	45	1	9	9	AAPPSIRIL	AAPPSIRIL	AAPPSIRIL	0.593464	0.13	2706.9	0.03	NC_004065.1_prot_YP_214071.1_63	No	No	Yes	https://prosper.erc.monash.edu.au/result3_queue.pl?id=5f547fadd068e8d5ec639b15f371a993-19
H-2-Qa1	129	1	9	9	RLFERGRIL	RLFERGRIL	RLFERGRIL	0.59195	0.13	5316	0.1	NC_004065.1_prot_YP_214075.1_67	Yes	No (cattle type)	No (cattle type)	https://prosper.erc.monash.edu.au/result3_queue.pl?id=29540f352f70679e23233db7f21aae1b-08
H-2-Qa1	97	1	9	9	TMSASSRVF	TMSASSRVF	TMSASSRVF	0.571666	0.15	4255.7	0.07	NC_004065.1_prot_YP_214069.1_61	No	No	No	https://prosper.erc.monash.edu.au/result3_queue.pl?id=292d6621a083f51837fde83800580f74-51
H-2-Qa1	54	1	9	9	QLPGYPPRL	QLPGYPPRL	QLPGYPPRL	0.569454	0.16	3091.1	0.04	NC_004065.1_prot_YP_214070.1_62	Yes	Yes	Yes	https://prosper.erc.monash.edu.au/result3_queue.pl?id=6c62d6b5d44baa06f36f8421131a33f5-28
H-2-Qa1	20	1	9	9	VLPPAQVAL	VLPPAQVAL	VLPPAQVAL	0.560942	0.17	1370	0.01	NC_004065.1_prot_YP_214166.1_157	No	No	Yes	https://prosper.erc.monash.edu.au/result3_queue.pl?id=0fe6aa6a9530ef4bf02603b80c9d19a8-26
H-2-Qa1	23	1	9	9	RLLGSAPQL	RLLGSAPQL	RLLGSAPQL	0.559135	0.17	1699.9	0.015	NC_004065.1_prot_YP_214070.1_62	Almost (cleaved after 1st)	Almost (cleaved after 1st)	Yes	https://prosper.erc.monash.edu.au/result3_queue.pl?id=6c62d6b5d44baa06f36f8421131a33f5-28
H-2-Qa1	109	1	9	9	RSPPGSTPL	RSPPGSTPL	RSPPGSTPL	0.552781	0.18	4914.3	0.09	NC_004065.1_prot_YP_214070.1_62	No	No	Yes	https://prosper.erc.monash.edu.au/result3_queue.pl?id=6c62d6b5d44baa06f36f8421131a33f5-28
H-2-Qa1	38	1	9	9	VLPPEATAM	VLPPEATAM	VLPPEATAM	0.548082	0.19	2309.5	0.025	NC_004065.1_prot_YP_214099.1_91	No	No	Yes	https://prosper.erc.monash.edu.au/result3_queue.pl?id=a67afd1ab879e6ecf3190005775e055b-64
H-2-Qa1	36	1	9	9	SMADLAFLL	SMADLAFLL	SMADLAFLL	0.540609	0.2	2421	0.025	NC_004065.1_prot_YP_214078.1_70	Possible	Possible	Yes	https://prosper.erc.monash.edu.au/result3_queue.pl?id=a0e01eb9837b2877d67e26e5f0ddbb92-53
H-2-Qa1	13	1	9	9	ALPKSAYYL	ALPKSAYYL	ALPKSAYYL	0.535912	0.21	661.7	0.01	NC_004065.1_prot_YP_214098.1_90	No	No	Yes	https://prosper.erc.monash.edu.au/result3_queue.pl?id=247f441136703033ce3631b81521373e-98
H-2-Qa1	27	1	9	9	FSPPKTPII	FSPPKTPII	FSPPKTPII	0.533461	0.22	2189.3	0.02	NC_004065.1_prot_YP_214047.1_39	Almost (cleaved second to last)	Almost (cleaved second to last)	Almost (cleaved second to last)	https://prosper.erc.monash.edu.au/result3_queue.pl?id=0e1044caee463ac3655cf548ccc0dca6-98
H-2-Qa1	60	1	9	9	RVPVDTVLL	RVPVDTVLL	RVPVDTVLL	0.531492	0.22	2978.4	0.04	NC_004065.1_prot_YP_214122.1_113	No	No	No	https://prosper.erc.monash.edu.au/result3_queue.pl?id=e7be59cd5914ffd831890ca9d0760eb7-45
H-2-Qa1	15	1	9	9	RLPARPCYL	RLPARPCYL	RLPARPCYL	0.53068	0.22	1243.4	0.01	NC_004065.1_prot_YP_214107.1_99	Almost (cleaved second to last)	Almost (cleaved second to last)	Yes	https://prosper.erc.monash.edu.au/result3_queue.pl?id=f3e9f6cd402e167076154f5954228c4e-59
H-2-Qa1	105	1	9	9	SVARRHFVL	SVARRHFVL	SVARRHFVL	0.527537	0.22	4614.5	0.08	NC_004065.1_prot_YP_214078.1_70	Almost (cleaved second to last)	Almost (cleaved second to last)	Almost (cleaved second to last)	https://prosper.erc.monash.edu.au/result3_queue.pl?id=a0e01eb9837b2877d67e26e5f0ddbb92-53
H-2-Qa1	114	1	9	9	VVDPDRLVL	VVDPDRLVL	VVDPDRLVL	0.526655	0.22	4924.3	0.09	NC_004065.1_prot_YP_214105.1_97	No	No	Yes	https://prosper.erc.monash.edu.au/result3_queue.pl?id=13f79a2d41d4e58f9d5905c7e201feab-68
H-2-Qa1	94	1	9	9	TAAPWSPFL	TAAPWSPFL	TAAPWSPFL	0.525633	0.23	4285.4	0.07	NC_004065.1_prot_YP_214042.1_34	Yes, right before and after	Yes, right before and after	Yes	https://prosper.erc.monash.edu.au/result3_queue.pl?id=e04e021462879aeb29be19681e4bb4e8-92
H-2-Qa1	43	1	9	9	EMRPPTPTM	EMRPPTPTM	EMRPPTPTM	0.502255	0.27	2489.1	0.03	NC_004065.1_prot_YP_214058.1_50	No	No	Yes	https://prosper.erc.monash.edu.au/result3_queue.pl?id=e094b9617d205cbc0f8dc924b994d413-01
H-2-Qa1	37	1	9	9	TLWPRKPIF	TLWPRKPIF	TLWPRKPIF	0.500706	0.27	2301.9	0.025	NC_004065.1_prot_YP_214090.1_82	No	No	Yes	https://prosper.erc.monash.edu.au/result3_queue.pl?id=9f6f7afb1862c4bfb612dbd812b8cd5f-07
H-2-Qa1	40	1	9	9	RQAQKRPLL	RQAQKRPLL	RQAQKRPLL	0.500444	0.27	2428.9	0.025	NC_004065.1_prot_YP_214153.1_144	Yes	Yes	Yes	https://prosper.erc.monash.edu.au/result3_queue.pl?id=0aaa09ee942a26ac9348bfd1336aa0c5-14
H-2-Qa1	62	1	9	9	PTPPHAPVF	PTPPHAPVF	PTPPHAPVF	0.487959	0.29	3188.1	0.05	NC_004065.1_prot_YP_214026.1_18	No	No	Yes	https://prosper.erc.monash.edu.au/result3_queue.pl?id=168705c8f58ec17d63b7a1b4d190984b-72
H-2-Qa1	17	1	9	9	KMSSRWYTL	KMSSRWYTL	KMSSRWYTL	0.480467	0.31	1031.8	0.01	NC_004065.1_prot_YP_214143.1_134	No	No	No	https://prosper.erc.monash.edu.au/result3_queue.pl?id=adb03bda6c8db81f002c289e204fa95b-86
H-2-Qa1	80	1	9	9	AMRAPHPNL	AMRAPHPNL	AMRAPHPNL	0.477233	0.32	3612.9	0.05	NC_004065.1_prot_YP_214117.1_108	Almost (cleaved after 1st)	Almost (cleaved after 1st)	Yes	https://prosper.erc.monash.edu.au/result3_queue.pl?id=58df6b0cdf7eeb7d7ff8d2e6be0ed13f-03
H-2-Qa1	103	1	9	9	SLRKHGPVL	SLRKHGPVL	SLRKHGPVL	0.474377	0.32	4636.7	0.08	NC_004065.1_prot_YP_214063.1_55	Yes	Yes	Yes	https://prosper.erc.monash.edu.au/result3_queue.pl?id=bde218f3f64319a4e926231172a6e235-77
H-2-Qa1	101	1	9	9	IQPSSWQQM	IQPSSWQQM	IQPSSWQQM	0.471359	0.33	4306.2	0.07	NC_004065.1_prot_YP_214160.1_151	No	No	Yes	https://prosper.erc.monash.edu.au/result3_queue.pl?id=5e89dfc19f86d4820c7b794b5a84be99-84
H-2-Qa1	86	1	9	9	SLAQKFFVL	SLAQKFFVL	SLAQKFFVL	0.464559	0.35	3750.7	0.06	NC_004065.1_prot_YP_214078.1_70	No	No	Yes	https://prosper.erc.monash.edu.au/result3_queue.pl?id=a0e01eb9837b2877d67e26e5f0ddbb92-53
H-2-Qa1	7	1	9	9	LLPPFLFFL	LLPPFLFFL	LLPPFLFFL	0.46102	0.35	1240.9	0.01	NC_004065.1_prot_YP_214060.1_52	No	No	Yes	https://prosper.erc.monash.edu.au/result3_queue.pl?id=dd28ca3151e1d7d16d8d937d295358bf-52
H-2-Qa1	26	1	9	9	VMWRSVLVF	VMWRSVLVF	VMWRSVLVF	0.454549	0.37	1984.2	0.02	NC_004065.1_prot_YP_214013.1_5	No	No	Almost (cleaved after 1st)	https://prosper.erc.monash.edu.au/result3_queue.pl?id=76a5bed7d1c31d217b7df9c13d062056-40
H-2-Qa1	2	1	9	9	AAPWSPFLL	AAPWSPFLL	AAPWSPFLL	0.454	0.37	882.5	0.01	NC_004065.1_prot_YP_214042.1_34	Almost (cleaved second to last)	Almost (cleaved second to last)	Yes	https://prosper.erc.monash.edu.au/result3_queue.pl?id=e04e021462879aeb29be19681e4bb4e8-92
H-2-Qa1	127	1	9	9	LLVPKEIYL	LLVPKEIYL	LLVPKEIYL	0.450427	0.38	5261.6	0.1	NC_004065.1_prot_YP_214059.1_51	No	No	No	https://prosper.erc.monash.edu.au/result3_queue.pl?id=a37ee8ff79b68977464457541844482b-02
H-2-Qa1	11	1	9	9	RIPLDAPLL	RIPLDAPLL	RIPLDAPLL	0.447091	0.38	668.4	0.01	NC_004065.1_prot_YP_214070.1_62	No	No	Yes	https://prosper.erc.monash.edu.au/result3_queue.pl?id=6c62d6b5d44baa06f36f8421131a33f5-28
H-2-Qa1	93	1	9	9	LMLPPLTIL	LMLPPLTIL	LMLPPLTIL	0.444818	0.39	4067.6	0.07	NC_004065.1_prot_YP_214031.1_23	No	No	Yes	https://prosper.erc.monash.edu.au/result3_queue.pl?id=60fe6206e283ad595b93854827843411-79
H-2-Qa1	88	1	9	9	RLLSNSYVL	RLLSNSYVL	RLLSNSYVL	0.422663	0.45	3785.7	0.06	NC_004065.1_prot_YP_214096.1_88	No	No	No	https://prosper.erc.monash.edu.au/result3_queue.pl?id=c83a39c7ad5eda9d4b4af425e479c12b-98
H-2-Qa1	104	1	9	9	EMPEKRHVF	EMPEKRHVF	EMPEKRHVF	0.412268	0.49	4585.5	0.08	NC_004065.1_prot_YP_214073.1_65	Almost (cleaved after 1st)	Almost (cleaved after 1st)	Yes	https://prosper.erc.monash.edu.au/result3_queue.pl?id=4ab2a6e6f97f20ecc19fc9bc9f8e7135-82
H-2-Qa1	90	1	9	9	QLARRGLSL	QLARRGLSL	QLARRGLSL	0.411557	0.5	3684.5	0.06	NC_004065.1_prot_YP_214139.1_130	Yes	Yes, right after	Yes	https://prosper.erc.monash.edu.au/result3_queue.pl?id=db6ec510713f1e822125e40d6750bdbd-99
H-2-Qa1	22	1	9	9	HMWARSIRL	HMWARSIRL	HMWARSIRL	0.409003	0.5	1870.8	0.015	NC_004065.1_prot_YP_214047.1_39	No	No	Yes	https://prosper.erc.monash.edu.au/result3_queue.pl?id=0e1044caee463ac3655cf548ccc0dca6-98
H-2-Qa1	8	1	9	9	VMTRHVFVL	VMTRHVFVL	VMTRHVFVL	0.403779	0.53	687.3	0.01	NC_004065.1_prot_YP_214062.1_54	No	No	Yes	https://prosper.erc.monash.edu.au/result3_queue.pl?id=58f48224032cbe66fc941c99aefa717e-06
H-2-Qa1	14	1	9	9	LLPSRAPLI	LLPSRAPLI	LLPSRAPLI	0.396	0.55	651.2	0.01	NC_004065.1_prot_YP_214104.1_96	No	No	No	https://prosper.erc.monash.edu.au/result3_queue.pl?id=25ce62e706679c1b616a34664489951b-89
H-2-Qa1	119	1	9	9	VLAVFAPHL	VLAVFAPHL	VLAVFAPHL	0.39578	0.55	5203.1	0.1	NC_004065.1_prot_YP_214018.1_10	Almost (cleaved second to last)	No	Yes	https://prosper.erc.monash.edu.au/result3_queue.pl?id=62fb8fe1341c50741e1b61f5ae133722-34
H-2-Qa1	75	1	9	9	RMLRSNKYL	RMLRSNKYL	RMLRSNKYL	0.391705	0.57	3424.8	0.05	NC_004065.1_prot_YP_214085.1_77	No	No	Yes	https://prosper.erc.monash.edu.au/result3_queue.pl?id=6e87dfd1c85fa50f08a857fd78a75f98-84
H-2-Qa1	49	1	9	9	EMNPSPRVL	EMNPSPRVL	EMNPSPRVL	0.389465	0.58	3154	0.04	NC_004065.1_prot_YP_214022.1_14	No	No	Almost (cleaved after 1st)	https://prosper.erc.monash.edu.au/result3_queue.pl?id=eb5f5bbc50bcfc60fcd40acdfcaa3b9f-53
H-2-Qa1	29	1	9	9	VMKHRKFYF	VMKHRKFYF	VMKHRKFYF	0.387825	0.58	2115.8	0.02	NC_004065.1_prot_YP_214066.1_58	No	No	Yes	https://prosper.erc.monash.edu.au/result3_queue.pl?id=f5a606e0c8f53ab1d34c17b9265b0df5-78
H-2-Qa1	57	1	9	9	VSPSNNYVL	VSPSNNYVL	VSPSNNYVL	0.384907	0.59	3066.5	0.04	NC_004065.1_prot_YP_214105.1_97	No	No	Yes	https://prosper.erc.monash.edu.au/result3_queue.pl?id=13f79a2d41d4e58f9d5905c7e201feab-68
H-2-Qa1	136	1	9	9	VLATTSQIL	VLATTSQIL	VLATTSQIL	0.376277	0.63	5038.5	0.1	NC_004065.1_prot_YP_214162.1_153	No	No	No	https://prosper.erc.monash.edu.au/result3_queue.pl?id=854b21ed7aaccfa531d97b32d19e93dd-92
H-2-Qa1	134	1	9	9	FLPRIIFFL	FLPRIIFFL	FLPRIIFFL	0.369479	0.66	5308.2	0.1	NC_004065.1_prot_YP_214122.1_113	No	No	No	https://prosper.erc.monash.edu.au/result3_queue.pl?id=e7be59cd5914ffd831890ca9d0760eb7-45
H-2-Qa1	117	1	9	9	VMLPELLFV	VMLPELLFV	VMLPELLFV	0.368124	0.67	4856	0.09	NC_004065.1_prot_YP_214119.1_110	No	No	No	https://prosper.erc.monash.edu.au/result3_queue.pl?id=c3e060be743b3bbf6ca1e9290b984be1-22
H-2-Qa1	69	1	9	9	RRPGHLPLL	RRPGHLPLL	RRPGHLPLL	0.36128	0.71	3240.2	0.05	NC_004065.1_prot_YP_214046.1_38	Almost (cleaved second to last)	Almost (cleaved second to last)	Almost (cleaved second to last)	https://prosper.erc.monash.edu.au/result3_queue.pl?id=eedf5f058a87b5997b7a65e1b3138bb9-92
H-2-Qa1	6	1	9	9	TLPPDLPDL	TLPPDLPDL	TLPPDLPDL	0.358459	0.72	962.5	0.01	NC_004065.1_prot_YP_214046.1_38	No	No	No	https://prosper.erc.monash.edu.au/result3_queue.pl?id=eedf5f058a87b5997b7a65e1b3138bb9-92
H-2-Qa1	65	1	9	9	RTPVREPPL	RTPVREPPL	RTPVREPPL	0.354127	0.76	3576.9	0.05	NC_004065.1_prot_YP_214034.1_26	Almost (cleaved after 1st)	Almost (cleaved after 1st)	Almost (cleaved after 1st)	https://prosper.erc.monash.edu.au/result3_queue.pl?id=f73d5fa4a3873b6ce45611110a2364c8-26
H-2-Qa1	73	1	9	9	QAPAAAVTL	QAPAAAVTL	QAPAAAVTL	0.352283	0.76	3601.6	0.05	NC_004065.1_prot_YP_214077.1_69	No	No	No	https://prosper.erc.monash.edu.au/result3_queue.pl?id=67cbfd5c3c2741853b82390bd12dc7e7-38
H-2-Qa1	99	1	9	9	SMVGSTKIL	SMVGSTKIL	SMVGSTKIL	0.348729	0.78	4357	0.07	NC_004065.1_prot_YP_214085.1_77	No	No	No	https://prosper.erc.monash.edu.au/result3_queue.pl?id=6e87dfd1c85fa50f08a857fd78a75f98-84
H-2-Qa1	126	1	9	9	QQQPQAKKL	QQQPQAKKL	QQQPQAKKL	0.316226	0.95	5264.1	0.1	NC_004065.1_prot_YP_214058.1_50	No	No	Yes	https://prosper.erc.monash.edu.au/result3_queue.pl?id=e094b9617d205cbc0f8dc924b994d413-01
H-2-Qa1	74	1	9	9	VMRDRAGFL	VMRDRAGFL	VMRDRAGFL	0.310396	0.98	3257.6	0.05	NC_004065.1_prot_YP_214081.1_73	No	No	No	https://prosper.erc.monash.edu.au/result3_queue.pl?id=2870dbb550a3c183c3c4d8884d0a73cf-30
H-2-Qa1	1	1	9	9	AMAPRTLLL	AMAPRTLLL	AMAPRTLLL	0.794688	0.01				No	No	Yes	https://prosper.erc.monash.edu.au/result3_queue.pl?id=e4a6c76826316b08d4d0de8112fe0de1-06
H-2-Qa1	5	1	9	9	SLQGRTLIL	SLQGRTLIL	SLQGRTLIL	0.445283	0.39
H-2-Qa1	2	1	9	9	FYAEATPML	FYAEATPML	FYAEATPML	0.360308	0.72				No*	No*	No*	https://prosper.erc.monash.edu.au/result3_queue.pl?id=d47c6a9d25c83577420a6ff9be4fe230-59
Qdm	https://www.uniprot.org/blast/uniprot/B2022062092C7BAECDB1C5C413EE0E0348724B6820434E50
FL9	https://www.uniprot.org/blast/uniprot/B20220620F248CABF64506F29A91F8037F07B67D10437D2J
					COVID	Nsp13										https://prosper.erc.monash.edu.au/result3_queue.pl?id=ad07e0a43fb72ce17aaa987ca73e964d-72
MEROPS	https://www.ebi.ac.uk/merops/cgi-bin/speccards?sp=sp000004;type=peptidase

## Sheet: PROPSER output
	Qa-1	HLA-E	PROSPER	MCMV gene	link to prosper results
VTPPPSPKL	0.802725	0.01	Yes	NC_004065.1_prot_YP_214044.1_36	https://prosper.erc.monash.edu.au/result3_queue.pl?id=cf45252a34f1de16bda98887773e5da8-09
VVMPRTVQL	0.80204	0.01	No	NC_004065.1_prot_YP_214085.1_77	https://prosper.erc.monash.edu.au/result3_queue.pl?id=6e87dfd1c85fa50f08a857fd78a75f98-84
RSPGRQPLF	0.789611	0.01	Almost (cleaved after 1st)	NC_004065.1_prot_YP_214088.1_80	https://prosper.erc.monash.edu.au/result3_queue.pl?id=e9102fe3c5a59856bc6c51b7d4b7fd79-46
TVAPSPPKL	0.777544	0.01	Yes	NC_004065.1_prot_YP_214034.1_26	https://prosper.erc.monash.edu.au/result3_queue.pl?id=f73d5fa4a3873b6ce45611110a2364c8-26
RLFPLTPLL	0.743899	0.03	Yes	NC_004065.1_prot_YP_214043.1_35	https://prosper.erc.monash.edu.au/result3_queue.pl?id=9aea57a2b0172b40e4c0992e8a73f1e0-68
STPTSPPTL	0.738059	0.03	No	NC_004065.1_prot_YP_214022.1_14	https://prosper.erc.monash.edu.au/result3_queue.pl?id=eb5f5bbc50bcfc60fcd40acdfcaa3b9f-53
MTPPRIETL	0.73751	0.03	Yes	NC_004065.1_prot_YP_214034.1_26	https://prosper.erc.monash.edu.au/result3_queue.pl?id=f73d5fa4a3873b6ce45611110a2364c8-26
ITPPELIVF	0.723131	0.03	No	NC_004065.1_prot_YP_214112.1_104	https://prosper.erc.monash.edu.au/result3_queue.pl?id=0d381690d98ae01f22cb89e148167db6-86
RMDDTTYTL	0.71003	0.04	No	NC_004065.1_prot_YP_214139.1_130	https://prosper.erc.monash.edu.au/result3_queue.pl?id=db6ec510713f1e822125e40d6750bdbd-99
VATPRVHYL	0.680023	0.05	No	NC_004065.1_prot_YP_214078.1_70	https://prosper.erc.monash.edu.au/result3_queue.pl?id=a0e01eb9837b2877d67e26e5f0ddbb92-53
GMPPDGVQY	0.675917	0.06	No	NC_004065.1_prot_YP_214083.1_75	https://prosper.erc.monash.edu.au/result3_queue.pl?id=2857f6106f9d92048f971ad13592cd50-88
RVPTSSMSL	0.655956	0.08	No	NC_004065.1_prot_YP_214110.1_102	https://prosper.erc.monash.edu.au/result3_queue.pl?id=3090b2e7f867639f31807f6388e7f6fb-01
TMIPKYMKM	0.655736	0.08	No	NC_004065.1_prot_YP_214061.1_53	https://prosper.erc.monash.edu.au/result3_queue.pl?id=b70cc7d17bc45c19da9401f7c1e8afa3-14
VSFSSSPLL	0.654343	0.08	No	NC_004065.1_prot_YP_214026.1_18	https://prosper.erc.monash.edu.au/result3_queue.pl?id=168705c8f58ec17d63b7a1b4d190984b-72
RMLRRTIHF	0.646638	0.08	No	NC_004065.1_prot_YP_214034.1_26	https://prosper.erc.monash.edu.au/result3_queue.pl?id=f73d5fa4a3873b6ce45611110a2364c8-26
VTPNGTILL	0.642958	0.08	No	NC_004065.1_prot_YP_214133.1_124	https://prosper.erc.monash.edu.au/result3_queue.pl?id=59fe9f6146e40789c4c68996879d00c8-43
KMAANQPQL	0.608856	0.1	Yes	NC_004065.1_prot_YP_214066.1_58	https://prosper.erc.monash.edu.au/result3_queue.pl?id=f5a606e0c8f53ab1d34c17b9265b0df5-78
TLPSTTPEL	0.59966	0.12	Yes, right before and after	NC_004065.1_prot_YP_214159.1_150	https://prosper.erc.monash.edu.au/result3_queue.pl?id=47f4a29d3659bd0f6bde3f36d98e4ba9-68
AAPPSIRIL	0.593464	0.13	No	NC_004065.1_prot_YP_214071.1_63	https://prosper.erc.monash.edu.au/result3_queue.pl?id=5f547fadd068e8d5ec639b15f371a993-19
RLFERGRIL	0.59195	0.13	No	NC_004065.1_prot_YP_214075.1_67	https://prosper.erc.monash.edu.au/result3_queue.pl?id=29540f352f70679e23233db7f21aae1b-08
TMSASSRVF	0.571666	0.15	No	NC_004065.1_prot_YP_214069.1_61	https://prosper.erc.monash.edu.au/result3_queue.pl?id=292d6621a083f51837fde83800580f74-51
QLPGYPPRL	0.569454	0.16	Yes	NC_004065.1_prot_YP_214070.1_62	https://prosper.erc.monash.edu.au/result3_queue.pl?id=6c62d6b5d44baa06f36f8421131a33f5-28
VLPPAQVAL	0.560942	0.17	No	NC_004065.1_prot_YP_214166.1_157	https://prosper.erc.monash.edu.au/result3_queue.pl?id=0fe6aa6a9530ef4bf02603b80c9d19a8-26
RLLGSAPQL	0.559135	0.17	Almost (cleaved after 1st)	NC_004065.1_prot_YP_214070.1_62	https://prosper.erc.monash.edu.au/result3_queue.pl?id=6c62d6b5d44baa06f36f8421131a33f5-28
RSPPGSTPL	0.552781	0.18	No	NC_004065.1_prot_YP_214070.1_62	https://prosper.erc.monash.edu.au/result3_queue.pl?id=6c62d6b5d44baa06f36f8421131a33f5-28
VLPPEATAM	0.548082	0.19	No	NC_004065.1_prot_YP_214099.1_91	https://prosper.erc.monash.edu.au/result3_queue.pl?id=a67afd1ab879e6ecf3190005775e055b-64
SMADLAFLL	0.540609	0.2	Yes	NC_004065.1_prot_YP_214078.1_70	https://prosper.erc.monash.edu.au/result3_queue.pl?id=a0e01eb9837b2877d67e26e5f0ddbb92-53
ALPKSAYYL	0.535912	0.21	No	NC_004065.1_prot_YP_214098.1_90
FSPPKTPII	0.533461	0.22	No	NC_004065.1_prot_YP_214047.1_39
RVPVDTVLL	0.531492	0.22	No	NC_004065.1_prot_YP_214122.1_113	https://prosper.erc.monash.edu.au/result3_queue.pl?id=e7be59cd5914ffd831890ca9d0760eb7-45
RLPARPCYL	0.53068	0.22	Almost (cleaved second to last)	NC_004065.1_prot_YP_214107.1_99	https://prosper.erc.monash.edu.au/result3_queue.pl?id=f3e9f6cd402e167076154f5954228c4e-59
SVARRHFVL	0.527537	0.22	Almost (cleaved second to last)	NC_004065.1_prot_YP_214078.1_70	https://prosper.erc.monash.edu.au/result3_queue.pl?id=a0e01eb9837b2877d67e26e5f0ddbb92-53
VVDPDRLVL	0.526655	0.22	No	NC_004065.1_prot_YP_214105.1_97	https://prosper.erc.monash.edu.au/result3_queue.pl?id=13f79a2d41d4e58f9d5905c7e201feab-68
TAAPWSPFL	0.525633	0.23	Yes, right before and after	NC_004065.1_prot_YP_214042.1_34	https://prosper.erc.monash.edu.au/result3_queue.pl?id=e04e021462879aeb29be19681e4bb4e8-92
EMRPPTPTM	0.502255	0.27	No	NC_004065.1_prot_YP_214058.1_50	https://prosper.erc.monash.edu.au/result3_queue.pl?id=e094b9617d205cbc0f8dc924b994d413-01
TLWPRKPIF	0.500706	0.27	No	NC_004065.1_prot_YP_214090.1_82	https://prosper.erc.monash.edu.au/result3_queue.pl?id=9f6f7afb1862c4bfb612dbd812b8cd5f-07
RQAQKRPLL	0.500444	0.27	Yes	NC_004065.1_prot_YP_214153.1_144	https://prosper.erc.monash.edu.au/result3_queue.pl?id=0aaa09ee942a26ac9348bfd1336aa0c5-14
PTPPHAPVF	0.487959	0.29	No	NC_004065.1_prot_YP_214026.1_18	https://prosper.erc.monash.edu.au/result3_queue.pl?id=168705c8f58ec17d63b7a1b4d190984b-72
KMSSRWYTL	0.480467	0.31	No	NC_004065.1_prot_YP_214143.1_134	https://prosper.erc.monash.edu.au/result3_queue.pl?id=adb03bda6c8db81f002c289e204fa95b-86
AMRAPHPNL	0.477233	0.32	Almost (cleaved after 1st)	NC_004065.1_prot_YP_214117.1_108	https://prosper.erc.monash.edu.au/result3_queue.pl?id=58df6b0cdf7eeb7d7ff8d2e6be0ed13f-03
SLRKHGPVL	0.474377	0.32	Yes	NC_004065.1_prot_YP_214063.1_55	https://prosper.erc.monash.edu.au/result3_queue.pl?id=bde218f3f64319a4e926231172a6e235-77
IQPSSWQQM	0.471359	0.33	No	NC_004065.1_prot_YP_214160.1_151	https://prosper.erc.monash.edu.au/result3_queue.pl?id=5e89dfc19f86d4820c7b794b5a84be99-84
SLAQKFFVL	0.464559	0.35	No	NC_004065.1_prot_YP_214078.1_70
LLPPFLFFL	0.46102	0.35	No	NC_004065.1_prot_YP_214060.1_52	https://prosper.erc.monash.edu.au/result3_queue.pl?id=dd28ca3151e1d7d16d8d937d295358bf-52
VMWRSVLVF	0.454549	0.37	No	NC_004065.1_prot_YP_214013.1_5	https://prosper.erc.monash.edu.au/result3_queue.pl?id=76a5bed7d1c31d217b7df9c13d062056-40
AAPWSPFLL	0.454	0.37	Almost (cleaved second to last)	NC_004065.1_prot_YP_214042.1_34
LLVPKEIYL	0.450427	0.38	No	NC_004065.1_prot_YP_214059.1_51	https://prosper.erc.monash.edu.au/result3_queue.pl?id=a37ee8ff79b68977464457541844482b-02
RIPLDAPLL	0.447091	0.38	No	NC_004065.1_prot_YP_214070.1_62
LMLPPLTIL	0.444818	0.39	No	NC_004065.1_prot_YP_214031.1_23	https://prosper.erc.monash.edu.au/result3_queue.pl?id=60fe6206e283ad595b93854827843411-79
RLLSNSYVL	0.422663	0.45	No	NC_004065.1_prot_YP_214096.1_88	https://prosper.erc.monash.edu.au/result3_queue.pl?id=c83a39c7ad5eda9d4b4af425e479c12b-98
EMPEKRHVF	0.412268	0.49	Almost (cleaved after 1st)	NC_004065.1_prot_YP_214073.1_65	https://prosper.erc.monash.edu.au/result3_queue.pl?id=4ab2a6e6f97f20ecc19fc9bc9f8e7135-82
QLARRGLSL	0.411557	0.5	Yes, right after	NC_004065.1_prot_YP_214139.1_130	https://prosper.erc.monash.edu.au/result3_queue.pl?id=db6ec510713f1e822125e40d6750bdbd-99
HMWARSIRL	0.409003	0.5	No	NC_004065.1_prot_YP_214047.1_39	https://prosper.erc.monash.edu.au/result3_queue.pl?id=0e1044caee463ac3655cf548ccc0dca6-98
VMTRHVFVL	0.403779	0.53	No	NC_004065.1_prot_YP_214062.1_54	https://prosper.erc.monash.edu.au/result3_queue.pl?id=58f48224032cbe66fc941c99aefa717e-06
LLPSRAPLI	0.396	0.55	No	NC_004065.1_prot_YP_214104.1_96	https://prosper.erc.monash.edu.au/result3_queue.pl?id=25ce62e706679c1b616a34664489951b-89
VLAVFAPHL	0.39578	0.55	No	NC_004065.1_prot_YP_214018.1_10	https://prosper.erc.monash.edu.au/result3_queue.pl?id=62fb8fe1341c50741e1b61f5ae133722-34
RMLRSNKYL	0.391705	0.57	No	NC_004065.1_prot_YP_214085.1_77	https://prosper.erc.monash.edu.au/result3_queue.pl?id=6e87dfd1c85fa50f08a857fd78a75f98-84
EMNPSPRVL	0.389465	0.58	No	NC_004065.1_prot_YP_214022.1_14	https://prosper.erc.monash.edu.au/result3_queue.pl?id=eb5f5bbc50bcfc60fcd40acdfcaa3b9f-53
VMKHRKFYF	0.387825	0.58	No	NC_004065.1_prot_YP_214066.1_58	https://prosper.erc.monash.edu.au/result3_queue.pl?id=f5a606e0c8f53ab1d34c17b9265b0df5-78
VSPSNNYVL	0.384907	0.59	No	NC_004065.1_prot_YP_214105.1_97	https://prosper.erc.monash.edu.au/result3_queue.pl?id=13f79a2d41d4e58f9d5905c7e201feab-68
VLATTSQIL	0.376277	0.63	No	NC_004065.1_prot_YP_214162.1_153	https://prosper.erc.monash.edu.au/result3_queue.pl?id=854b21ed7aaccfa531d97b32d19e93dd-92
FLPRIIFFL	0.369479	0.66	No	NC_004065.1_prot_YP_214122.1_113	https://prosper.erc.monash.edu.au/result3_queue.pl?id=e7be59cd5914ffd831890ca9d0760eb7-45
VMLPELLFV	0.368124	0.67	No	NC_004065.1_prot_YP_214119.1_110	https://prosper.erc.monash.edu.au/result3_queue.pl?id=c3e060be743b3bbf6ca1e9290b984be1-22
RRPGHLPLL	0.36128	0.71	Almost (cleaved second to last)	NC_004065.1_prot_YP_214046.1_38	https://prosper.erc.monash.edu.au/result3_queue.pl?id=eedf5f058a87b5997b7a65e1b3138bb9-92
TLPPDLPDL	0.358459	0.72	No	NC_004065.1_prot_YP_214046.1_38	https://prosper.erc.monash.edu.au/result3_queue.pl?id=eedf5f058a87b5997b7a65e1b3138bb9-92
RTPVREPPL	0.354127	0.76	Almost (cleaved after 1st)	NC_004065.1_prot_YP_214034.1_26	https://prosper.erc.monash.edu.au/result3_queue.pl?id=f73d5fa4a3873b6ce45611110a2364c8-26
QAPAAAVTL	0.352283	0.76	No	NC_004065.1_prot_YP_214077.1_69	https://prosper.erc.monash.edu.au/result3_queue.pl?id=67cbfd5c3c2741853b82390bd12dc7e7-38
SMVGSTKIL	0.348729	0.78	No	NC_004065.1_prot_YP_214085.1_77	https://prosper.erc.monash.edu.au/result3_queue.pl?id=6e87dfd1c85fa50f08a857fd78a75f98-84
QQQPQAKKL	0.316226	0.95	No	NC_004065.1_prot_YP_214058.1_50	https://prosper.erc.monash.edu.au/result3_queue.pl?id=e094b9617d205cbc0f8dc924b994d413-01
VMRDRAGFL	0.310396	0.98	No	NC_004065.1_prot_YP_214081.1_73	https://prosper.erc.monash.edu.au/result3_queue.pl?id=2870dbb550a3c183c3c4d8884d0a73cf-30

## Sheet: 0.1
			HLA-E0101
Pos	Peptide	ID	nM	Rank	Core	H_Avg_Ranks	N_binders
119	RPPPTGFEL	lcl_NC_004065_1	830.8	0.01	RPPPTGFEL	0.01	1
168	AAPWSPFLL	lcl_NC_004065_1	882.5	0.01	AAPWSPFLL	0.01	1
168	PLPPRLFPL	lcl_NC_004065_1	1408.9	0.01	PLPPRLFPL	0.01	1
172	RLFPLTPLL	lcl_NC_004065_1	972.1	0.01	RLFPLTPLL	0.01	1
203	VTPPPSPKL	lcl_NC_004065_1	661.3	0.01	VTPPPSPKL	0.01	1
594	TLPPDLPDL	lcl_NC_004065_1	962.5	0.01	TLPPDLPDL	0.01	1
59	LLPPFLFFL	lcl_NC_004065_1	1240.9	0.01	LLPPFLFFL	0.01	1
89	VMTRHVFVL	lcl_NC_004065_1	687.3	0.01	VMTRHVFVL	0.01	1
216	KMAANQPQL	lcl_NC_004065_1	1245.2	0.01	KMAANQPQL	0.01	1
108	RLPASAPRT	lcl_NC_004065_1	1363.2	0.01	RLPASAPRT	0.01	1
303	RIPLDAPLL	lcl_NC_004065_1	668.4	0.01	RIPLDAPLL	0.01	1
578	PMPSSLPRL	lcl_NC_004065_1	1079.7	0.01	PMPSSLPRL	0.01	1
442	ALPKSAYYL	lcl_NC_004065_1	661.7	0.01	ALPKSAYYL	0.01	1
378	LLPSRAPLI	lcl_NC_004065_1	651.2	0.01	LLPSRAPLI	0.01	1
69	RLPARPCYL	lcl_NC_004065_1	1243.4	0.01	RLPARPCYL	0.01	1
18	QLPACQWRL	lcl_NC_004065_1	1520.4	0.01	QLPACQWRL	0.01	1
230	KMSSRWYTL	lcl_NC_004065_1	1031.8	0.01	KMSSRWYTL	0.01	1
66	VRPFRYLVL	lcl_NC_004065_1	1375.3	0.01	VRPFRYLVL	0.01	1
86	TLPSTTPEL	lcl_NC_004065_1	792.3	0.01	TLPSTTPEL	0.01	1
175	VLPPAQVAL	lcl_NC_004065_1	1370	0.01	VLPPAQVAL	0.01	1
214	TMPSSAPSK	lcl_NC_004065_1	1854.4	0.015	TMPSSAPSK	0.015	1
414	HMWARSIRL	lcl_NC_004065_1	1870.8	0.015	HMWARSIRL	0.015	1
174	RLLGSAPQL	lcl_NC_004065_1	1699.9	0.015	RLLGSAPQL	0.015	1
122	QLRPRATWL	lcl_NC_004065_1	1945.6	0.015	QLRPRATWL	0.015	1
91	DMSPHSFPL	lcl_NC_004065_1	1748.1	0.015	DMSPHSFPL	0.015	1
9	VMWRSVLVF	lcl_NC_004065_1	1984.2	0.02	VMWRSVLVF	0.02	1
560	FSPPKTPII	lcl_NC_004065_1	2189.3	0.02	FSPPKTPII	0.02	1
31	SRPPRRPNL	lcl_NC_004065_1	2046.8	0.02	SRPPRRPNL	0.02	1
198	VMKHRKFYF	lcl_NC_004065_1	2115.8	0.02	VMKHRKFYF	0.02	1
275	VVMPRTVQL	lcl_NC_004065_1	2232.8	0.02	VVMPRTVQL	0.02	1
0	MMPLLLLIL	lcl_NC_004065_1	2191.9	0.02	MMPLLLLIL	0.02	1
50	VYPPRSFIN	lcl_NC_004065_1	2177.9	0.02	VYPPRSFIN	0.02	1
236	VPPPKAPAV	lcl_NC_004065_1	2337.3	0.025	VPPPKAPAV	0.025	1
588	MTPPRIETL	lcl_NC_004065_1	2393.9	0.025	MTPPRIETL	0.025	1
842	SGPPGAPGL	lcl_NC_004065_1	2296.9	0.025	SGPPGAPGL	0.025	1
396	SMADLAFLL	lcl_NC_004065_1	2421	0.025	SMADLAFLL	0.025	1
282	TLWPRKPIF	lcl_NC_004065_1	2301.9	0.025	TLWPRKPIF	0.025	1
4	VLPPEATAM	lcl_NC_004065_1	2309.5	0.025	VLPPEATAM	0.025	1
439	VPPTSIPYL	lcl_NC_004065_1	2448.9	0.025	VPPTSIPYL	0.025	1
301	RQAQKRPLL	lcl_NC_004065_1	2428.9	0.025	RQAQKRPLL	0.025	1
62	IMPPSTNET	lcl_NC_004065_1	2670.8	0.03	IMPPSTNET	0.03	1
4	RYGPRSILL	lcl_NC_004065_1	2469.2	0.03	RYGPRSILL	0.03	1
349	EMRPPTPTM	lcl_NC_004065_1	2489.1	0.03	EMRPPTPTM	0.03	1
158	PMLPRVYEL	lcl_NC_004065_1	2637.1	0.03	PMLPRVYEL	0.03	1
779	AAPPSIRIL	lcl_NC_004065_1	2706.9	0.03	AAPPSIRIL	0.03	1
829	VRDACGFLL	lcl_NC_004065_1	2477.5	0.03	VRDACGFLL	0.03	1
145	AMVPTAWPM	lcl_NC_004065_1	2595.7	0.03	AMVPTAWPM	0.03	1
161	TIPGQRPIL	lcl_NC_004065_1	2649.8	0.03	TIPGQRPIL	0.03	1
84	EMNPSPRVL	lcl_NC_004065_1	3154	0.04	EMNPSPRVL	0.04	1
273	TVAPSPPKL	lcl_NC_004065_1	2749.4	0.04	TVAPSPPKL	0.04	1
466	QYTSSAFVL	lcl_NC_004065_1	2956.1	0.04	QYTSSAFVL	0.04	1
279	TMPPPASVT	lcl_NC_004065_1	2938.2	0.04	TMPPPASVT	0.04	1
62	TMIPKYMKM	lcl_NC_004065_1	2835.1	0.04	TMIPKYMKM	0.04	1
181	QLPGYPPRL	lcl_NC_004065_1	3091.1	0.04	QLPGYPPRL	0.04	1
487	RMTSSSPRV	lcl_NC_004065_1	2872.7	0.04	RMTSSSPRV	0.04	1
787	RRLPLGPLL	lcl_NC_004065_1	3128.1	0.04	RRLPLGPLL	0.04	1
789	VSPSNNYVL	lcl_NC_004065_1	3066.5	0.04	VSPSNNYVL	0.04	1
209	IDPRKHLIL	lcl_NC_004065_1	3181.9	0.04	IDPRKHLIL	0.04	1
207	RVPTSSMSL	lcl_NC_004065_1	3145.9	0.04	RVPTSSMSL	0.04	1
1	RVPVDTVLL	lcl_NC_004065_1	2978.4	0.04	RVPVDTVLL	0.04	1
68	VTPNGTILL	lcl_NC_004065_1	3093.1	0.04	VTPNGTILL	0.04	1
132	PTPPHAPVF	lcl_NC_004065_1	3188.1	0.05	PTPPHAPVF	0.05	1
466	VSFSSSPLL	lcl_NC_004065_1	3200.6	0.05	VSFSSSPLL	0.05	1
908	REAAKRPLL	lcl_NC_004065_1	3512.3	0.05	REAAKRPLL	0.05	1
73	RTPVREPPL	lcl_NC_004065_1	3576.9	0.05	RTPVREPPL	0.05	1
854	RMLRRTIHF	lcl_NC_004065_1	3315	0.05	RMLRRTIHF	0.05	1
133	CNEPRSPWL	lcl_NC_004065_1	3629.3	0.05	CNEPRSPWL	0.05	1
193	ILFIRRFIL	lcl_NC_004065_1	3524.8	0.05	ILFIRRFIL	0.05	1
86	RRPGHLPLL	lcl_NC_004065_1	3240.2	0.05	RRPGHLPLL	0.05	1
132	VMFYICPSL	lcl_NC_004065_1	3493.6	0.05	VMFYICPSL	0.05	1
290	TLTARCLRL	lcl_NC_004065_1	3232.2	0.05	TLTARCLRL	0.05	1
783	AMSRRRLPL	lcl_NC_004065_1	3343.6	0.05	AMSRRRLPL	0.05	1
286	QAPAAAVTL	lcl_NC_004065_1	3601.6	0.05	QAPAAAVTL	0.05	1
174	VMRDRAGFL	lcl_NC_004065_1	3257.6	0.05	VMRDRAGFL	0.05	1
109	RMLRSNKYL	lcl_NC_004065_1	3424.8	0.05	RMLRSNKYL	0.05	1
45	RLSPQAPCV	lcl_NC_004065_1	3486.8	0.05	RLSPQAPCV	0.05	1
302	RSPGRQPLF	lcl_NC_004065_1	3238.2	0.05	RSPGRQPLF	0.05	1
87	SVPVCALRL	lcl_NC_004065_1	3413	0.05	SVPVCALRL	0.05	1
98	ELARRPPFL	lcl_NC_004065_1	3576.2	0.05	ELARRPPFL	0.05	1
57	AMRAPHPNL	lcl_NC_004065_1	3612.9	0.05	AMRAPHPNL	0.05	1
240	VCAARSPDL	lcl_NC_004065_1	3577.8	0.05	VCAARSPDL	0.05	1
368	RMDDTTYTL	lcl_NC_004065_1	3386	0.05	RMDDTTYTL	0.05	1
460	PVPPTYFAL	lcl_NC_004065_1	3510.8	0.05	PVPPTYFAL	0.05	1
47	RPPASRPGL	lcl_NC_004065_1	3815.5	0.06	RPPASRPGL	0.06	1
237	NIPGGQFLL	lcl_NC_004065_1	3806.5	0.06	NIPGGQFLL	0.06	1
190	SLAQKFFVL	lcl_NC_004065_1	3750.7	0.06	SLAQKFFVL	0.06	1
96	LKPPSGGQL	lcl_NC_004065_1	3997.8	0.06	LKPPSGGQL	0.06	1
164	RLLSNSYVL	lcl_NC_004065_1	3785.7	0.06	RLLSNSYVL	0.06	1
251	RETPCALVM	lcl_NC_004065_1	3798.2	0.06	RETPCALVM	0.06	1
284	QLARRGLSL	lcl_NC_004065_1	3684.5	0.06	QLARRGLSL	0.06	1
348	SRPGRAEIL	lcl_NC_004065_1	3999.6	0.06	SRPGRAEIL	0.06	1
31	VHRPETVWL	lcl_NC_004065_1	4370.9	0.07	VHRPETVWL	0.07	1
283	LMLPPLTIL	lcl_NC_004065_1	4067.6	0.07	LMLPPLTIL	0.07	1
167	TAAPWSPFL	lcl_NC_004065_1	4285.4	0.07	TAAPWSPFL	0.07	1
426	ELMPSMIVL	lcl_NC_004065_1	4043.6	0.07	ELMPSMIVL	0.07	1
274	NTPYEFFVL	lcl_NC_004065_1	4219.1	0.07	NTPYEFFVL	0.07	1
14	TMSASSRVF	lcl_NC_004065_1	4255.7	0.07	TMSASSRVF	0.07	1
667	VATPRVHYL	lcl_NC_004065_1	4113.9	0.07	VATPRVHYL	0.07	1
19	SMVGSTKIL	lcl_NC_004065_1	4357	0.07	SMVGSTKIL	0.07	1
355	KKVPRAPIV	lcl_NC_004065_1	4036.1	0.07	KKVPRAPIV	0.07	1
287	IQPSSWQQM	lcl_NC_004065_1	4306.2	0.07	IQPSSWQQM	0.07	1
181	ARPSSVPPL	lcl_NC_004065_1	4306.5	0.07	ARPSSVPPL	0.07	1
207	SLRKHGPVL	lcl_NC_004065_1	4636.7	0.08	SLRKHGPVL	0.08	1
447	EMPEKRHVF	lcl_NC_004065_1	4585.5	0.08	EMPEKRHVF	0.08	1
461	SVARRHFVL	lcl_NC_004065_1	4614.5	0.08	SVARRHFVL	0.08	1
371	GMPPDGVQY	lcl_NC_004065_1	4532.4	0.08	GMPPDGVQY	0.08	1
99	STPTSPPTL	lcl_NC_004065_1	4772.2	0.09	STPTSPPTL	0.09	1
284	IEPSVGPVF	lcl_NC_004065_1	4836.2	0.09	IEPSVGPVF	0.09	1
77	RSPPGSTPL	lcl_NC_004065_1	4914.3	0.09	RSPPGSTPL	0.09	1
276	VMPRTVQLR	lcl_NC_004065_1	4757.1	0.09	VMPRTVQLR	0.09	1
222	TIPVICFLL	lcl_NC_004065_1	4761.2	0.09	TIPVICFLL	0.09	1
155	RLPARRLLR	lcl_NC_004065_1	4926.9	0.09	RLPARRLLR	0.09	1
476	RMMIDAFLQ	lcl_NC_004065_1	4778.6	0.09	RMMIDAFLQ	0.09	1
907	VVDPDRLVL	lcl_NC_004065_1	4924.3	0.09	VVDPDRLVL	0.09	1
30	VQPSGAPRP	lcl_NC_004065_1	4863.6	0.09	VQPSGAPRP	0.09	1
99	VDPPQLHFL	lcl_NC_004065_1	4824.2	0.09	VDPPQLHFL	0.09	1
45	VMLPELLFV	lcl_NC_004065_1	4856	0.09	VMLPELLFV	0.09	1
113	INERDALLL	lcl_NC_004065_1	4710	0.09	INERDALLL	0.09	1
13	VLAVFAPHL	lcl_NC_004065_1	5203.1	0.1	VLAVFAPHL	0.1	1
118	KPPPKGFTV	lcl_NC_004065_1	5004.6	0.1	KPPPKGFTV	0.1	1
233	ILVATVIVL	lcl_NC_004065_1	5047.8	0.1	ILVATVIVL	0.1	1
18	IIQRRRLIL	lcl_NC_004065_1	4967.4	0.1	IIQRRRLIL	0.1	1
161	PPPPSTITL	lcl_NC_004065_1	5005.6	0.1	PPPPSTITL	0.1	1
54	PPPPSTITL	lcl_NC_004065_1	5005.6	0.1	PPPPSTITL	0.1	1
22	RMPVSDMKV	lcl_NC_004065_1	5002.1	0.1	RMPVSDMKV	0.1	1
258	QQQPQAKKL	lcl_NC_004065_1	5264.1	0.1	QQQPQAKKL	0.1	1
166	LLVPKEIYL	lcl_NC_004065_1	5261.6	0.1	LLVPKEIYL	0.1	1
69	RPPPREMMI	lcl_NC_004065_1	5018.6	0.1	RPPPREMMI	0.1	1
168	RLFERGRIL	lcl_NC_004065_1	5316	0.1	RLFERGRIL	0.1	1
227	REPQEAYTF	lcl_NC_004065_1	5156.4	0.1	REPQEAYTF	0.1	1
156	RQPRSGPRS	lcl_NC_004065_1	5234.6	0.1	RQPRSGPRS	0.1	1
105	VMRLLAPLI	lcl_NC_004065_1	5012.3	0.1	VMRLLAPLI	0.1	1
216	ITPPELIVF	lcl_NC_004065_1	5183.5	0.1	ITPPELIVF	0.1	1
149	FLPRIIFFL	lcl_NC_004065_1	5308.2	0.1	FLPRIIFFL	0.1	1
106	TQPPHCPTT	lcl_NC_004065_1	5290.8	0.1	TQPPHCPTT	0.1	1
19	VLATTSQIL	lcl_NC_004065_1	5038.5	0.1	VLATTSQIL	0.1	1

## Sheet: 0.03
			HLA-E0101
Pos	Peptide	ID	nM	Rank	Core	H_Avg_Ranks	N_binders
119	RPPPTGFEL	lcl_NC_004065_1	830.8	0.01	RPPPTGFEL	0.01	1
168	AAPWSPFLL	lcl_NC_004065_1	882.5	0.01	AAPWSPFLL	0.01	1
168	PLPPRLFPL	lcl_NC_004065_1	1408.9	0.01	PLPPRLFPL	0.01	1
172	RLFPLTPLL	lcl_NC_004065_1	972.1	0.01	RLFPLTPLL	0.01	1
203	VTPPPSPKL	lcl_NC_004065_1	661.3	0.01	VTPPPSPKL	0.01	1
594	TLPPDLPDL	lcl_NC_004065_1	962.5	0.01	TLPPDLPDL	0.01	1
59	LLPPFLFFL	lcl_NC_004065_1	1240.9	0.01	LLPPFLFFL	0.01	1
89	VMTRHVFVL	lcl_NC_004065_1	687.3	0.01	VMTRHVFVL	0.01	1
216	KMAANQPQL	lcl_NC_004065_1	1245.2	0.01	KMAANQPQL	0.01	1
108	RLPASAPRT	lcl_NC_004065_1	1363.2	0.01	RLPASAPRT	0.01	1
303	RIPLDAPLL	lcl_NC_004065_1	668.4	0.01	RIPLDAPLL	0.01	1
578	PMPSSLPRL	lcl_NC_004065_1	1079.7	0.01	PMPSSLPRL	0.01	1
442	ALPKSAYYL	lcl_NC_004065_1	661.7	0.01	ALPKSAYYL	0.01	1
378	LLPSRAPLI	lcl_NC_004065_1	651.2	0.01	LLPSRAPLI	0.01	1
69	RLPARPCYL	lcl_NC_004065_1	1243.4	0.01	RLPARPCYL	0.01	1
18	QLPACQWRL	lcl_NC_004065_1	1520.4	0.01	QLPACQWRL	0.01	1
230	KMSSRWYTL	lcl_NC_004065_1	1031.8	0.01	KMSSRWYTL	0.01	1
66	VRPFRYLVL	lcl_NC_004065_1	1375.3	0.01	VRPFRYLVL	0.01	1
86	TLPSTTPEL	lcl_NC_004065_1	792.3	0.01	TLPSTTPEL	0.01	1
175	VLPPAQVAL	lcl_NC_004065_1	1370	0.01	VLPPAQVAL	0.01	1
214	TMPSSAPSK	lcl_NC_004065_1	1854.4	0.015	TMPSSAPSK	0.015	1
414	HMWARSIRL	lcl_NC_004065_1	1870.8	0.015	HMWARSIRL	0.015	1
174	RLLGSAPQL	lcl_NC_004065_1	1699.9	0.015	RLLGSAPQL	0.015	1
122	QLRPRATWL	lcl_NC_004065_1	1945.6	0.015	QLRPRATWL	0.015	1
91	DMSPHSFPL	lcl_NC_004065_1	1748.1	0.015	DMSPHSFPL	0.015	1
9	VMWRSVLVF	lcl_NC_004065_1	1984.2	0.02	VMWRSVLVF	0.02	1
560	FSPPKTPII	lcl_NC_004065_1	2189.3	0.02	FSPPKTPII	0.02	1
31	SRPPRRPNL	lcl_NC_004065_1	2046.8	0.02	SRPPRRPNL	0.02	1
198	VMKHRKFYF	lcl_NC_004065_1	2115.8	0.02	VMKHRKFYF	0.02	1
275	VVMPRTVQL	lcl_NC_004065_1	2232.8	0.02	VVMPRTVQL	0.02	1
0	MMPLLLLIL	lcl_NC_004065_1	2191.9	0.02	MMPLLLLIL	0.02	1
50	VYPPRSFIN	lcl_NC_004065_1	2177.9	0.02	VYPPRSFIN	0.02	1
236	VPPPKAPAV	lcl_NC_004065_1	2337.3	0.025	VPPPKAPAV	0.025	1
588	MTPPRIETL	lcl_NC_004065_1	2393.9	0.025	MTPPRIETL	0.025	1
842	SGPPGAPGL	lcl_NC_004065_1	2296.9	0.025	SGPPGAPGL	0.025	1
396	SMADLAFLL	lcl_NC_004065_1	2421	0.025	SMADLAFLL	0.025	1
282	TLWPRKPIF	lcl_NC_004065_1	2301.9	0.025	TLWPRKPIF	0.025	1
4	VLPPEATAM	lcl_NC_004065_1	2309.5	0.025	VLPPEATAM	0.025	1
439	VPPTSIPYL	lcl_NC_004065_1	2448.9	0.025	VPPTSIPYL	0.025	1
301	RQAQKRPLL	lcl_NC_004065_1	2428.9	0.025	RQAQKRPLL	0.025	1
62	IMPPSTNET	lcl_NC_004065_1	2670.8	0.03	IMPPSTNET	0.03	1
4	RYGPRSILL	lcl_NC_004065_1	2469.2	0.03	RYGPRSILL	0.03	1
349	EMRPPTPTM	lcl_NC_004065_1	2489.1	0.03	EMRPPTPTM	0.03	1
158	PMLPRVYEL	lcl_NC_004065_1	2637.1	0.03	PMLPRVYEL	0.03	1
779	AAPPSIRIL	lcl_NC_004065_1	2706.9	0.03	AAPPSIRIL	0.03	1
829	VRDACGFLL	lcl_NC_004065_1	2477.5	0.03	VRDACGFLL	0.03	1
145	AMVPTAWPM	lcl_NC_004065_1	2595.7	0.03	AMVPTAWPM	0.03	1
161	TIPGQRPIL	lcl_NC_004065_1	2649.8	0.03	TIPGQRPIL	0.03	1

## Sheet: 0.01
			HLA-E0101
Pos	Peptide	ID	nM	Rank	Core	H_Avg_Ranks	N_binders
119	RPPPTGFEL	lcl_NC_004065_1	830.8	0.01	RPPPTGFEL	0.01	1
168	AAPWSPFLL	lcl_NC_004065_1	882.5	0.01	AAPWSPFLL	0.01	1
168	PLPPRLFPL	lcl_NC_004065_1	1408.9	0.01	PLPPRLFPL	0.01	1
172	RLFPLTPLL	lcl_NC_004065_1	972.1	0.01	RLFPLTPLL	0.01	1
203	VTPPPSPKL	lcl_NC_004065_1	661.3	0.01	VTPPPSPKL	0.01	1
594	TLPPDLPDL	lcl_NC_004065_1	962.5	0.01	TLPPDLPDL	0.01	1
59	LLPPFLFFL	lcl_NC_004065_1	1240.9	0.01	LLPPFLFFL	0.01	1
89	VMTRHVFVL	lcl_NC_004065_1	687.3	0.01	VMTRHVFVL	0.01	1
216	KMAANQPQL	lcl_NC_004065_1	1245.2	0.01	KMAANQPQL	0.01	1
108	RLPASAPRT	lcl_NC_004065_1	1363.2	0.01	RLPASAPRT	0.01	1
303	RIPLDAPLL	lcl_NC_004065_1	668.4	0.01	RIPLDAPLL	0.01	1
578	PMPSSLPRL	lcl_NC_004065_1	1079.7	0.01	PMPSSLPRL	0.01	1
442	ALPKSAYYL	lcl_NC_004065_1	661.7	0.01	ALPKSAYYL	0.01	1
378	LLPSRAPLI	lcl_NC_004065_1	651.2	0.01	LLPSRAPLI	0.01	1
69	RLPARPCYL	lcl_NC_004065_1	1243.4	0.01	RLPARPCYL	0.01	1
18	QLPACQWRL	lcl_NC_004065_1	1520.4	0.01	QLPACQWRL	0.01	1
230	KMSSRWYTL	lcl_NC_004065_1	1031.8	0.01	KMSSRWYTL	0.01	1
66	VRPFRYLVL	lcl_NC_004065_1	1375.3	0.01	VRPFRYLVL	0.01	1
86	TLPSTTPEL	lcl_NC_004065_1	792.3	0.01	TLPSTTPEL	0.01	1
175	VLPPAQVAL	lcl_NC_004065_1	1370	0.01	VLPPAQVAL	0.01	1

## Sheet: NetMHC output clean
H-2-Qa1	5	1	9	9	VTPPPSPKL	VTPPPSPKL	VTPPPSPKL	0.802725	0.01
H-2-Qa1	30	1	9	9	VVMPRTVQL	VVMPRTVQL	VVMPRTVQL	0.80204	0.01
H-2-Qa1	77	1	9	9	RSPGRQPLF	RSPGRQPLF	RSPGRQPLF	0.789611	0.01
H-2-Qa1	50	1	9	9	TVAPSPPKL	TVAPSPPKL	TVAPSPPKL	0.777544	0.01
H-2-Qa1	4	1	9	9	RLFPLTPLL	RLFPLTPLL	RLFPLTPLL	0.743899	0.03
H-2-Qa1	107	1	9	9	STPTSPPTL	STPTSPPTL	STPTSPPTL	0.738059	0.03
H-2-Qa1	34	1	9	9	MTPPRIETL	MTPPRIETL	MTPPRIETL	0.73751	0.03
H-2-Qa1	133	1	9	9	ITPPELIVF	ITPPELIVF	ITPPELIVF	0.723131	0.03
H-2-Qa1	82	1	9	9	RMDDTTYTL	RMDDTTYTL	RMDDTTYTL	0.71003	0.04
H-2-Qa1	98	1	9	9	VATPRVHYL	VATPRVHYL	VATPRVHYL	0.680023	0.05
H-2-Qa1	106	1	9	9	GMPPDGVQY	GMPPDGVQY	GMPPDGVQY	0.675917	0.06
H-2-Qa1	59	1	9	9	RVPTSSMSL	RVPTSSMSL	RVPTSSMSL	0.655956	0.08
H-2-Qa1	53	1	9	9	TMIPKYMKM	TMIPKYMKM	TMIPKYMKM	0.655736	0.08
H-2-Qa1	63	1	9	9	VSFSSSPLL	VSFSSSPLL	VSFSSSPLL	0.654343	0.08
H-2-Qa1	66	1	9	9	RMLRRTIHF	RMLRRTIHF	RMLRRTIHF	0.646638	0.08
H-2-Qa1	61	1	9	9	VTPNGTILL	VTPNGTILL	VTPNGTILL	0.642958	0.08
H-2-Qa1	9	1	9	9	KMAANQPQL	KMAANQPQL	KMAANQPQL	0.608856	0.1
H-2-Qa1	1	1	9	9	AMAPRTLLL	AMAPRTLLL	AMAPRTLLL	0.794688	0.01
H-2-Qa1	5	1	9	9	SLQGRTLIL	SLQGRTLIL	SLQGRTLIL	0.445283	0.39
H-2-Qa1	2	1	9	9	FYAEATPML	FYAEATPML	FYAEATPML	0.360308	0.72

## Sheet: NetMHC output
allele seq_num start end length peptide score percentile_rank
H-2-Qa1 104 99 107 9 FVDPPQLHF 0.895819 0.01
H-2-Qa1 8 257 265 9 STSSPTTLF 0.889562 0.01
H-2-Qa1 103 552 560 9 TTNPTITTF 0.884378 0.01
H-2-Qa1 57 429 437 9 STDPNILFF 0.88227 0.01
H-2-Qa1 106 125 133 9 AVAPGVTFF 0.87901 0.01
H-2-Qa1 132 302 310 9 RVADSVAEF 0.878765 0.01
H-2-Qa1 132 458 466 9 KLSPVPPTY 0.876649 0.01
H-2-Qa1 39 150 158 9 SSAPPIHHL 0.867526 0.01
H-2-Qa1 9 101 109 9 STSSSPPTF 0.865099 0.01
H-2-Qa1 129 82 90 9 STADIGVYY 0.856353 0.01
H-2-Qa1 71 141 149 9 KVFPVISFF 0.852546 0.01
H-2-Qa1 160 32 40 9 ATFSATSSF 0.84783 0.01
H-2-Qa1 129 517 525 9 KSYPYYPLF 0.845276 0.01
H-2-Qa1 48 187 195 9 HANPPTVKF 0.842226 0.01
H-2-Qa1 60 380 388 9 KSFENNPLF 0.839698 0.01
H-2-Qa1 57 428 436 9 RSTDPNILF 0.836559 0.01
H-2-Qa1 78 406 414 9 SMNPGFSEF 0.835523 0.01
H-2-Qa1 61 46 54 9 ATSPASKLY 0.832268 0.01
H-2-Qa1 132 318 326 9 RVFSSSFEF 0.830447 0.01
H-2-Qa1 10 100 108 9 STDSSLPKF 0.828795 0.01
H-2-Qa1 38 345 353 9 RTPDPGMSL 0.828351 0.01
H-2-Qa1 78 557 565 9 YQSPPQLQL 0.820934 0.01
H-2-Qa1 34 50 58 9 YSYDRTTNL 0.817488 0.01
H-2-Qa1 141 87 95 9 KVDDPEVHF 0.817282 0.01
H-2-Qa1 5 144 152 9 STDRSPPTF 0.815857 0.01
H-2-Qa1 156 71 79 9 ASSDRVVFY 0.814958 0.01
H-2-Qa1 3 43 51 9 KTDDSVWKY 0.810509 0.01
H-2-Qa1 7 94 102 9 SSNSSPPLF 0.808156 0.01
H-2-Qa1 62 102 110 9 RTAGPAPRL 0.807011 0.01
H-2-Qa1 95 119 127 9 QTLEHLVTF 0.805189 0.01
H-2-Qa1 36 204 212 9 VTPPPSPKL 0.802725 0.01
H-2-Qa1 77 276 284 9 VVMPRTVQL 0.80204 0.01
H-2-Qa1 11 103 111 9 STSHTPPMF 0.801557 0.01
H-2-Qa1 59 734 742 9 KVNDNTPSY 0.799214 0.01
H-2-Qa1 110 16 24 9 RTEPDFPTF 0.797461 0.01
H-2-Qa1 131 287 295 9 RVADGITML 0.794595 0.01
H-2-Qa1 127 44 52 9 RTNERFASL 0.793441 0.01
H-2-Qa1 94 395 403 9 RMYDIDLHY 0.793206 0.01
H-2-Qa1 76 244 252 9 KVNKPPTSL 0.792962 0.01
H-2-Qa1 145 53 61 9 ATSETTLEM 0.792571 0.01
H-2-Qa1 119 55 63 9 STMNKKVTF 0.792213 0.01
H-2-Qa1 148 307 315 9 STASHLPNL 0.791475 0.01
H-2-Qa1 16 10 18 9 MTIPRPYKM 0.789803 0.01
H-2-Qa1 80 303 311 9 RSPGRQPLF 0.789611 0.01
H-2-Qa1 20 135 143 9 KTPLPGTNY 0.787663 0.01
H-2-Qa1 103 496 504 9 SSSSSTISF 0.786393 0.01
H-2-Qa1 116 24 32 9 ASVPGTVTW 0.785718 0.01
H-2-Qa1 6 153 161 9 ASVSPIVYF 0.785426 0.01
H-2-Qa1 39 219 227 9 SAPSKIVRY 0.785357 0.01
H-2-Qa1 15 131 139 9 STSTSIPYY 0.782936 0.01
H-2-Qa1 137 44 52 9 YTFESDISF 0.781807 0.01
H-2-Qa1 145 269 277 9 KTSIPTTTL 0.779721 0.01
H-2-Qa1 50 279 287 9 ATMPPPASV 0.779098 0.01
H-2-Qa1 70 325 333 9 STAPVSTAL 0.779088 0.01
H-2-Qa1 42 410 418 9 GSPPVALSY 0.778777 0.01
H-2-Qa1 90 442 450 9 RALPKSAYY 0.778169 0.01
H-2-Qa1 26 274 282 9 TVAPSPPKL 0.777544 0.01
H-2-Qa1 75 363 371 9 ALPQVPSYY 0.776827 0.01
H-2-Qa1 120 168 176 9 YSDQHPVLL 0.775499 0.01
H-2-Qa1 91 431 439 9 FANPRHPYY 0.77514 0.01
H-2-Qa1 158 53 61 9 KVPYITTSF 0.775117 0.01
H-2-Qa1 70 353 361 9 TTPNPTPAF 0.774263 0.02
H-2-Qa1 9 118 126 9 TTRPPPTGF 0.774205 0.02
H-2-Qa1 133 78 86 9 RSADQVESF 0.773408 0.02
H-2-Qa1 37 12 20 9 TTPEKSASF 0.773194 0.02
H-2-Qa1 103 534 542 9 SVSSPSAAF 0.772327 0.02
H-2-Qa1 47 37 45 9 SVPAPFSMY 0.77221 0.02
H-2-Qa1 75 64 72 9 STVGTVRLF 0.771495 0.02
H-2-Qa1 49 31 39 9 RSYPKTIRI 0.771236 0.02
H-2-Qa1 27 362 370 9 STALSIAKF 0.768785 0.02
H-2-Qa1 28 255 263 9 STALSIAKF 0.768785 0.02
H-2-Qa1 40 104 112 9 ATAKHATAW 0.765582 0.02
H-2-Qa1 65 149 157 9 FLSPTSPSW 0.76376 0.02
H-2-Qa1 2 62 70 9 SSAPLPGYY 0.763715 0.02
H-2-Qa1 142 380 388 9 STSHSELSF 0.761766 0.02
H-2-Qa1 9 176 184 9 RTTRSGTKF 0.758865 0.02
H-2-Qa1 87 282 290 9 KIAKSTALF 0.757803 0.02
H-2-Qa1 144 318 326 9 MSDEHGPAF 0.757589 0.02
H-2-Qa1 27 160 168 9 SLPPPPSTI 0.757587 0.02
H-2-Qa1 28 53 61 9 SLPPPPSTI 0.757587 0.02
H-2-Qa1 29 406 414 9 STRPRTAVF 0.757553 0.02
H-2-Qa1 30 259 267 9 STRPRTAVF 0.757553 0.02
H-2-Qa1 131 449 457 9 YMSEKKVTF 0.757498 0.02
H-2-Qa1 124 239 247 9 KTDNKYVLM 0.756958 0.02
H-2-Qa1 97 314 322 9 ISDPVLSEY 0.75608 0.02
H-2-Qa1 5 56 64 9 RTRFPSASF 0.755907 0.02
H-2-Qa1 10 173 181 9 RTKRDTTKF 0.7527 0.03
H-2-Qa1 152 171 179 9 KISSTVVLF 0.752229 0.03
H-2-Qa1 36 247 255 9 RSMPEISML 0.751665 0.03
H-2-Qa1 86 12 20 9 RSISRFVQW 0.750837 0.03
H-2-Qa1 42 38 46 9 STYTFVRTL 0.75025 0.03
H-2-Qa1 158 374 382 9 RSHPPSRRL 0.750158 0.03
H-2-Qa1 29 81 89 9 RSDSVPRIF 0.749638 0.03
H-2-Qa1 136 178 186 9 KTAEKLKNY 0.748019 0.03
H-2-Qa1 97 707 715 9 YTDKFFLKY 0.746723 0.03
H-2-Qa1 158 251 259 9 RSAPYGLAW 0.746317 0.03
H-2-Qa1 59 811 819 9 SAAARPVEY 0.745088 0.03
H-2-Qa1 42 127 135 9 MAYDRGVMF 0.744371 0.03
H-2-Qa1 35 173 181 9 RLFPLTPLL 0.743899 0.03
H-2-Qa1 7 172 180 9 TVLPTTTSY 0.742527 0.03
H-2-Qa1 5 311 319 9 SAADVAVEY 0.741512 0.03
H-2-Qa1 8 93 101 9 SSLTKPPTF 0.740781 0.03
H-2-Qa1 51 181 189 9 STDEIRFVY 0.738458 0.03
H-2-Qa1 103 439 447 9 AVPPTSIPY 0.738339 0.03
H-2-Qa1 14 100 108 9 STPTSPPTL 0.738059 0.03
H-2-Qa1 26 589 597 9 MTPPRIETL 0.73751 0.03
H-2-Qa1 88 144 152 9 ATVPSAPGY 0.736635 0.03
H-2-Qa1 139 106 114 9 HLIPQISLY 0.736518 0.03
H-2-Qa1 91 277 285 9 VVAPGAAIF 0.736477 0.03
H-2-Qa1 12 155 163 9 STDSSPTTL 0.736381 0.03
H-2-Qa1 159 44 52 9 GTSFHSLLF 0.736173 0.03
H-2-Qa1 144 227 235 9 MTTQVPLKY 0.735734 0.03
H-2-Qa1 3 103 111 9 ASVDAASYF 0.735498 0.03
H-2-Qa1 33 308 316 9 VVPGRVFFY 0.733488 0.03
H-2-Qa1 82 107 115 9 ASKQIHTTF 0.733156 0.03
H-2-Qa1 147 84 92 9 IVTSHILNF 0.733099 0.03
H-2-Qa1 31 96 104 9 YVSDNLTQL 0.732171 0.03
H-2-Qa1 33 353 361 9 KVANTIAGF 0.7321 0.03
H-2-Qa1 143 319 327 9 HAPPVSAEY 0.732072 0.03
H-2-Qa1 14 164 172 9 KMDETYPAF 0.731855 0.03
H-2-Qa1 20 584 592 9 SIIDIPLVY 0.731633 0.03
H-2-Qa1 138 28 36 9 KSYLKGHYL 0.731311 0.03
H-2-Qa1 63 251 259 9 AMADENLTY 0.731299 0.03
H-2-Qa1 59 713 721 9 SLDEIMREY 0.730515 0.03
H-2-Qa1 130 305 313 9 VSMPKPKTL 0.729302 0.03
H-2-Qa1 94 340 348 9 AVYSVPWRY 0.728494 0.03
H-2-Qa1 158 412 420 9 ATAGLTLTL 0.728184 0.03
H-2-Qa1 65 245 253 9 YVDAKINAF 0.727716 0.03
H-2-Qa1 97 405 413 9 RIYSQHLIF 0.727523 0.03
H-2-Qa1 132 15 23 9 RVIDAFSRL 0.725832 0.03
H-2-Qa1 34 227 235 9 LSLPPPLSL 0.725501 0.03
H-2-Qa1 23 222 230 9 RTNNDILSW 0.725237 0.03
H-2-Qa1 76 588 596 9 KTAIIPPHL 0.724181 0.03
H-2-Qa1 138 108 116 9 RLAPVAAAF 0.723734 0.03
H-2-Qa1 104 217 225 9 ITPPELIVF 0.723131 0.03
H-2-Qa1 65 806 814 9 QSAPSLPTL 0.722694 0.03
H-2-Qa1 159 130 138 9 SSRGAPTSF 0.722018 0.03
H-2-Qa1 130 172 180 9 KSFHLALSF 0.721923 0.03
H-2-Qa1 85 330 338 9 TSFEHTRRW 0.721908 0.03
H-2-Qa1 33 122 130 9 SSFDEVKAF 0.721586 0.03
H-2-Qa1 82 170 178 9 ATQPLYLQM 0.720845 0.03
H-2-Qa1 19 12 20 9 YVSPVHLEI 0.720493 0.03
H-2-Qa1 14 91 99 9 RVLAHVQLM 0.719778 0.03
H-2-Qa1 29 19 27 9 ASLEGTSRY 0.719118 0.03
H-2-Qa1 16 180 188 9 RSSATIPKL 0.719034 0.03
H-2-Qa1 96 88 96 9 SVFRKQIFY 0.718862 0.03
H-2-Qa1 141 161 169 9 HSSDNLTKF 0.718546 0.03

[truncated: 1 more sheets: FIMO Output for Qdm]
